# Supplementary material for: Comparison between intra-articular ozone and placebo in the treatment of knee osteoarthritis: A randomized, double-blinded, placebo-controlled study
Source: PLoS One. 2017 Jul 24;12(7):e0179185. doi: 10.1371/journal.pone.0179185 (PMC5524330; doi:10.1371/journal.pone.0179185)
Supplement: S4 File — (XLS) [file pone.0179185.s004.xls]

## Sheet: Planilha1
Number	Group	Week	Session	Interview	Schooling	Age (years)	Marital status	Sex	Race	Knee	Leq. Night	Leq. Morning	Leq. Standing	Leq. Walking	Leq. Going up	Leq. Dist.	Leq. Life dificulty 1	Leq. Life dificulty 2	Leq. Life dificulty 3	Leq. Life dificulty 4	TUG (seconds)	SF-36 1	SF-36 2	SF-36 3.1	SF-36 3.2	SF-36 3.3	SF-36 3.4	SF-36 3.5	SF-36 3.6	SF-36 3.7	SF-36 3.8	SF-36 3.9	SF-36 3.10	SF-36 4.1	SF-36 4.2	SF-36 4.3	SF-36 4.4	SF-36 5.1	SF-36 5.2	SF-36 5.3	SF-36 6	SF-36 7	SF-36 8	WOM A-1	WOM A-2	WOM A-3	WOM A-4	WOM A-5	WOM B-1
1	Treatment	1	1	1	None	71	Widow	Female	Black	Left	1	2	1	2	1	1 more	1.5	1	1	1	58	3	5	1	1	2	1	1	1	1	1	2	3	0	0	0	1	0	0	0	1	5	2	50	75	75	0	50	100
1	Treatment	4	4	2	None	71	Widow	Female	Black	Left	0	2	0	1	1	3	2	1	0	0	9.49	3	2	1	1	2	1	2	1	3	2	3	3	0	0	0	0	0	0	0	1	4	2	0	50	0	0	50	50
1	Treatment	8	8	3	None	71	Widow	Female	Black	Left	0	0	0	0	0	1 more	1	1.5	2	1	9.22	3	2	1	2	2	1	2	1	2	2	3	3	0	0	0	0	0	0	0	3	1	1	0	0	0	0	0	0
1	Treatment	16	None	4	None	71	Widow	Female	Black	Left	0	1	0	0	0	1 more	1	1	0	1	7.65	3	2	1	2	3	1	2	1	2	2	3	3	0	0	0	0	0	0	0	1	1	1	0	0	0	0	0	25
2	Placebo	1	1	1	None	84	Widow	Female	Caucasian	Right	1	1	1	1	1	5	1	2	2	1.5	7.74	3	4	1	1	1	1	2	1	1	1	2	2	1	1	1	1	0	0	0	2	5	2	25	0	25	25	25	50
2	Placebo	4	4	2	None	84	Widow	Female	Caucasian	Right	1	1	1	1	1	4	1.5	2	2	1.5	6.34	4	4	1	1	1	1	2	1	2	2	3	3	1	1	1	1	1	1	1	2	5	4	25	75	75	50	50	50
2	Placebo	8	8	3	None	84	Widow	Female	Caucasian	Right	0	2	0	1	1	2	0	1	2	1.5	4.41	3	4	3	3	3	2	3	3	1	2	3	3	0	1	1	1	1	1	1	2	5	3	0	25	0	25	25	25
2	Placebo	16	None	4	None	84	Widow	Female	Caucasian	Right	1	1	1	1	0	4	1	1.5	2	1.5	6.84	4	3	1	1	1	1	1	1	2	2	3	2	0	1	1	1	0	1	1	2	5	4	25	75	50	50	75	0
3	Placebo	1	1	1	Primary shool	84	Married	Female	Black	Left	2	1	1	2	1	2 more	2	2	2	2	0	3	3	1	1	1	1	1	1	1	1	1	2	0	0	1	1	1	1	1	4	6	4	100	100	0	0	100	25
3	Placebo	4	4	2	Primary shool	84	Married	Female	Black	Left	1	0	1	2	1	2 more	1.5	1	2	2	0	3	5	2	1	1	1	2	1	1	1	1	2	1	1	1	1	1	1	1	5	5	5	50	100	50	50	100	50
3	Placebo	8	8	3	Primary shool	84	Married	Female	Black	Left	1	1	0	2	1	2 more	1.5	1.5	2	2	0	4	4	1	1	2	1	1	1	1	1	1	2	0	1	1	1	0	1	0	1	5	4	50	75	0	75	75	25
3	Placebo	16	None	4	Primary shool	84	Married	Female	Black	Left	1	0	1	2	1	2 more	2	2	2	2	0	4	4	1	1	1	1	1	1	1	1	1	1	1	1	1	1	1	1	1	3	6	5	100	100	100	100	100	25
4	Placebo	1	1	1	None	77	Married	Female	Caucasian	Left	1	1	1	1	0	6	1	1.5	1	1	3.1	3	3	2	2	2	2	2	2	2	2	2	1	0	0	0	0	0	0	0	2	4	2	50	75	25	25	50	25
4	Placebo	4	4	2	None	77	Married	Female	Caucasian	Left	1	2	1	0	1	0	1	0	1	1	3.1	3	4	2	1	2	1	3	2	3	3	3	3	0	0	0	0	0	0	0	3	4	2	25	50	50	50	50	25
4	Placebo	8	8	3	None	77	Married	Female	Caucasian	Left	0	2	0	1	0	0	0	0	0	0	3.24	1	4	3	3	3	2	3	2	3	3	3	3	1	1	0	0	1	1	0	2	3	1	50	50	0	0	0	25
4	Placebo	16	None	4	None	77	Married	Female	Caucasian	Left	0	2	0	0	0	0	0.5	1	2	1	3.24	4	4	3	2	2	2	1	2	2	2	1	1	0	1	0	0	0	1	0	1	3	1	50	50	0	0	25	0
5	Treatment	1	1	1	Primary school	74	Married	Female	Caucasian	Right	1	2	1	1	1	2	0	0	2	1	4.72	2	1	2	2	2	2	3	2	2	2	3	3	0	0	0	0	0	0	0	1	4	3	25	25	25	0	25	25
5	Treatment	4	4	2	Primary school	74	Married	Female	Caucasian	Right	0	2	0	1	0	2	0	0	1	1	4.14	1	3	2	2	3	3	3	2	3	3	3	3	0	0	0	0	0	0	0	1	2	1	25	0	0	0	0	25
5	Treatment	8	8	3	Primary school	74	Married	Female	Caucasian	Right	1	2	0	1	0	3	0	0	0.5	2	3.24	1	3	1	2	2	3	3	3	2	3	3	3	0	0	0	0	0	0	0	1	3	1	0	0	0	0	0	25
5	Treatment	16	None	4	Primary school	74	Married	Female	Caucasian	Right	0	2	0	1	0	1	0	0	1.5	1.5	2.97	1	1	2	2	2	2	3	2	2	2	3	3	0	0	0	0	0	0	0	1	1	1	0	0	0	0	0	0
6	Treatment	1	1	1	Secondary school	75	Married	Female	Black	Right	2	0	1	2	1	1 more	1.5	1.5	1	2	4.45	3	5	1	1	1	1	2	1	1	1	1	2	1	1	1	1	1	1	1	4	5	4	75	100	75	75	75	25
6	Treatment	4	4	2	Secondary school	75	Married	Female	Black	Right	0	2	0	0	0	0	0.5	0.5	0.5	2	3.78	3	3	1	3	1	1	2	1	1	2	3	3	0	1	0	0	0	1	0	4	1	3	0	0	0	0	0	25
6	Treatment	8	8	3	Secondary school	75	Married	Female	Black	Right	0	2	0	0	0	1	0	0	0	0	3.78	3	3	1	2	2	2	3	1	2	2	3	3	0	0	0	0	0	0	0	1	1	1	0	0	0	0	0	0
6	Treatment	16	None	4	Secondary school	75	Married	Female	Black	Right	0	2	0	0	0	5	0	0	0	1	4	3	1	1	1	2	2	2	1	1	1	2	3	0	0	1	0	0	0	1	1	1	4	0	0	0	0	0	0
7	Treatment	1	1	1	None	73	Married	Female	Caucasian	Right	1	0	0	1	1	1 more	1	0.5	2	2	44.82	3	2	1	1	1	2	2	1	1	2	3	3	0	0	0	0	0	0	0	5	6	3	50	25	75	50	25	25
7	Treatment	4	4	2	None	73	Married	Female	Caucasian	Right	0	2	0	0	0	0	0	0	1	0	43.56	3	1	1	3	3	3	3	2	3	3	3	3	0	0	0	0	0	0	0	1	1	1	0	0	0	0	0	25
7	Treatment	8	8	3	None	73	Married	Female	Caucasian	Right	0	2	0	0	0	0	0	0	0.5	0	38.84	3	1	2	3	3	3	3	3	3	3	3	3	0	0	0	0	0	0	0	1	1	1	0	0	0	0	0	25
7	Treatment	16	None	4	None	73	Married	Female	Caucasian	Right	0	2	0	0	0	1	0	0	0	0	18.4	2	1	2	3	3	3	3	3	3	3	3	3	0	0	0	0	0	0	0	1	1	1	0	0	0	0	0	0
8	Treatment	1	1	1	Secondary school	62	Married	Male	Caucasian	Left	1	0	1	1	1	1 more	1	0.5	0	0.5	22.35	3	3	1	1	1	1	2	2	1	1	2	3	1	1	1	1	1	1	1	2	3	2	0	25	50	50	75	25
8	Treatment	4	4	2	Secondary school	62	Married	Male	Caucasian	Left	0	0	1	1	0	2	0	0	1	1.5	15	3	4	1	1	2	1	2	1	1	1	2	3	1	1	1	1	0	0	0	3	4	2	0	0	0	0	50	25
8	Treatment	8	8	3	Secondary school	62	Married	Male	Caucasian	Left	0	1	1	1	1	3	0	0	0	1	9.36	3	3	1	1	1	1	2	1	1	1	3	3	1	1	1	0	0	0	0	2	3	1	25	25	25	0	75	50
8	Treatment	16	None	4	Secondary school	62	Married	Male	Caucasian	Left	1	0	1	1	0	5	1	0.5	0.5	1	7.65	3	3	1	1	1	2	2	2	1	2	2	3	0	0	1	0	0	0	0	3	3	2	25	25	50	0	50	0
9	Treatment	1	1	1	None	82	Married	Female	Caucasian	Right	1	0	1	2	1	6	1.5	1	2	1.5	20.61	3	3	1	1	1	1	2	1	1	1	2	3	0	0	1	1	0	1	0	2	4	2	50	75	50	50	75	50
9	Treatment	4	4	2	None	82	Married	Female	Caucasian	Right	1	2	0	1	0	6	1	0.5	2	1.5	19.21	3	2	3	3	2	3	3	3	3	3	2	3	0	0	0	0	0	0	0	2	4	1	0	25	25	0	0	25
9	Treatment	8	8	3	None	82	Married	Female	Caucasian	Right	0	0	0	0	0	5	1.5	1.5	2	2	16.83	3	2	1	1	2	2	2	1	1	1	2	3	0	0	0	0	0	0	0	1	3	1	0	25	0	0	0	0
9	Treatment	16	None	4	None	82	Married	Female	Caucasian	Right	0	2	0	0	0	2	1	0.5	2	2	15.69	3	2	1	1	2	3	3	3	2	2	3	3	0	0	0	0	0	0	0	1	1	1	0	0	0	0	0	0
10	Placebo	1	1	1	Primary school	76	Married	Female	Caucasian	Right	2	0	1	2	1	6	1.5	1	2	1.5	28.66	3	5	1	1	1	1	2	1	1	1	2	3	1	1	1	1	1	1	1	3	6	5	50	100	25	25	0	75
10	Placebo	4	4	2	Primary school	76	Married	Female	Caucasian	Right	2	0	1	1	1	6	1.5	1	0.5	0.5	26.06	3	2	2	3	2	2	3	3	1	1	3	3	0	0	0	0	0	0	0	1	4	2	75	50	0	50	50	0
10	Placebo	8	8	3	Primary school	76	Married	Female	Caucasian	Right	0	0	1	1	0	5	1	0.5	0	1	22.32	3	1	2	2	1	2	3	1	1	1	3	3	0	0	0	0	0	0	0	2	3	2	50	50	0	0	50	25
10	Placebo	16	None	4	Primary school	76	Married	Female	Caucasian	Right	0	0	1	1	0	4	1	1	1	1	15.79	3	1	1	2	3	2	2	1	1	1	2	3	1	1	1	1	1	1	1	3	6	4	0	0	0	0	0	25
11	Treatment	1	1	1	Primary shool	75	Widow	Female	Caucasian	Left	1	0	1	2	1	6	1.5	1	2	2	16.96	3	5	1	1	2	1	2	1	1	1	2	3	0	1	1	1	0	1	1	5	5	2	50	75	50	75	50	25
11	Treatment	4	4	2	Primary shool	75	Widow	Female	Caucasian	Left	2	2	1	1	1	4	1	1.5	2	0.5	24.79	3	4	3	3	3	2	1	3	3	3	1	3	0	1	1	1	0	1	0	4	6	2	0	50	75	75	75	0
11	Treatment	8	8	3	Primary shool	75	Widow	Female	Caucasian	Left	1	2	0	0	1	5	1	1	1.5	1	16.47	3	2	1	1	2	2	3	1	1	1	2	3	0	0	1	1	0	0	0	2	5	1	0	25	50	0	0	0
11	Treatment	16	None	4	Primary shool	75	Widow	Female	Caucasian	Left	0	2	0	0	0	2	0.5	0.5	2	0.5	13.14	3	1	1	3	2	3	3	2	2	2	3	3	0	1	0	0	0	1	0	1	4	3	0	0	0	25	0	0
12	Treatment	1	1	1	Primary shool	82	Widow	Female	Asian	Right	0	2	1	1	1	6	1	1.5	2	2	17.05	3	2	3	3	2	1	3	3	3	3	2	3	0	0	0	0	0	0	0	1	4	2	75	75	0	0	50	25
12	Treatment	4	4	2	Primary shool	82	Widow	Female	Asian	Right	0	2	0	0	0	6	0	0.5	2	1.5	16.6	3	2	1	2	3	2	3	3	2	2	3	3	0	0	0	0	0	0	0	4	3	1	25	25	25	25	0	0
12	Treatment	8	8	3	Primary shool	82	Widow	Female	Asian	Right	0	2	1	0	1	4	0	0.5	2	1	17.46	3	1	2	2	2	2	3	1	2	2	3	3	0	0	0	0	0	0	0	1	3	1	25	25	0	25	0	0
12	Treatment	16	None	4	Primary shool	82	Widow	Female	Asian	Right	1	2	1	0	1	0	0.5	1	2	1	15.23	3	2	1	1	2	2	3	1	2	3	3	3	0	0	0	0	0	0	0	1	4	1	25	25	25	25	0	0
13	Placebo	1	1	1	Secondary school	64	Married	Male	Caucasian	Right	0	0	1	2	1	6	1.5	1	2	1.5	13.81	3	4	3	3	2	1	2	3	1	1	1	2	1	1	1	1	1	1	1	5	5	4	75	75	0	0	75	25
13	Placebo	4	4	2	Secondary school	64	Married	Male	Caucasian	Right	0	1	1	2	0	6	1.5	1	0	1.5	11.47	3	3	1	1	1	2	3	1	1	1	2	3	0	0	0	0	0	0	0	1	5	1	75	75	0	50	50	25
13	Placebo	8	8	3	Secondary school	64	Married	Male	Caucasian	Right	0	1	1	1	0	6	0	0.5	2	1	11.88	3	3	1	1	1	3	3	1	1	1	2	3	0	0	0	1	0	0	0	1	5	3	75	0	0	50	50	25
13	Placebo	16	None	4	Secondary school	64	Married	Male	Caucasian	Right	1	2	1	2	0	6	0	1	2	2	11.78	4	3	1	1	1	1	2	1	1	1	1	2	0	0	0	0	0	0	0	5	5	4	75	75	50	50	75	0
14	Treatment	1	1	1	Secondary school	60	Divorced	Female	Caucasian	Right	1	1	1	2	1	3	1	1.5	1.5	1.5	11.47	2	1	1	1	3	1	2	1	1	1	2	3	0	0	0	0	0	0	0	1	5	1	75	75	75	50	50	50
14	Treatment	4	4	2	Secondary school	60	Divorced	Female	Caucasian	Right	0	2	1	0	0	0	0	0	0.5	0	9.76	2	1	2	2	3	3	3	2	3	3	3	3	0	0	0	0	0	0	0	1	2	2	0	25	0	0	0	25
14	Treatment	8	8	3	Secondary school	60	Divorced	Female	Caucasian	Right	0	2	0	0	0	0	0	0	0	0	9.84	2	1	3	3	3	3	3	3	3	3	3	3	0	0	0	0	0	0	0	1	4	1	0	0	0	0	0	0
14	Treatment	16	None	4	Secondary school	60	Divorced	Female	Caucasian	Right	0	2	0	0	0	0	0	0	0	0	8.82	2	1	3	3	3	3	3	3	3	3	3	3	0	0	0	0	0	0	0	1	3	1	0	0	0	0	0	0
15	Placebo	1	1	1	Primary school	60	Widow	Female	Caucasian	Right	0	0	1	1	1	6	1	1.5	2	1	8.91	3	3	1	2	2	1	2	1	3	3	3	3	0	0	0	0	0	0	0	1	4	2	0	75	0	50	75	75
15	Placebo	4	4	2	Primary school	60	Widow	Female	Caucasian	Right	0	1	1	0	1	1	1.5	1.5	2	1	9.09	2	3	1	2	2	1	2	1	2	2	2	3	0	0	0	0	0	0	0	1	4	3	25	50	0	50	75	50
15	Placebo	8	8	3	Primary school	60	Widow	Female	Caucasian	Right	0	0	1	1	1	2	1.5	1	2	1.5	9.49	2	3	1	2	2	1	2	1	2	2	3	3	0	0	0	0	0	0	0	1	4	1	25	75	0	0	50	25
15	Placebo	16	None	4	Primary school	60	Widow	Female	Caucasian	Right	0	2	1	0	1	5	1.5	1.5	2	1	10.17	3	4	1	2	2	1	1	1	2	2	3	3	0	0	0	0	0	0	0	1	3	3	50	75	0	25	100	25
16	Treatment	1	1	1	Secondary school	67	Widow	Female	Caucasian	Left	1	1	1	1	1	6	1.5	1	0.5	1	11.47	3	1	1	1	2	1	2	2	1	2	3	3	1	1	1	1	1	1	1	3	4	2	50	75	50	0	25	50
16	Treatment	4	4	2	Secondary school	67	Widow	Female	Caucasian	Left	0	1	1	0	1	5	1	0	0	1	10.35	3	1	1	2	3	2	2	1	3	3	3	3	0	0	0	0	0	0	0	1	3	1	25	50	0	0	50	0
16	Treatment	8	8	3	Secondary school	67	Widow	Female	Caucasian	Left	0	2	0	0	1	0	0.5	0	0	0	11.11	3	1	1	2	2	1	3	2	3	3	3	3	0	0	0	0	0	0	0	1	5	1	0	50	0	0	25	25
16	Treatment	16	None	4	Secondary school	67	Widow	Female	Caucasian	Left	0	2	1	0	1	0	0.5	0	0	0.5	11.03	3	1	2	1	3	2	3	2	3	3	3	3	0	0	0	0	0	0	0	1	6	1	0	50	0	0	25	0
17	Placebo	1	1	1	Secondary school	60	Married	Male	Caucasian	Right	2	0	1	2	1	6	1	1.5	0	1.5	9	3	3	2	2	3	2	3	2	2	2	3	3	0	1	0	0	0	1	1	1	5	1	25	75	25	25	50	50
17	Placebo	4	4	2	Secondary school	60	Married	Male	Caucasian	Right	1	1	0	2	1	5	1	1.5	1	1.5	9.6	3	3	2	2	2	2	2	2	1	2	2	3	1	0	0	0	0	0	0	1	3	3	75	75	50	50	50	25
17	Placebo	8	8	3	Secondary school	60	Married	Male	Caucasian	Right	1	1	1	1	1	6	0.5	1.5	0.5	1	9.48	2	3	1	2	2	3	3	1	3	3	3	2	0	1	0	0	0	1	0	1	4	3	50	75	25	25	50	0
17	Placebo	16	None	4	Secondary school	60	Married	Male	Caucasian	Right	0	2	1	1	0	3	0.5	1.5	1.5	1.5	7.15	3	2	1	1	3	2	3	2	2	2	3	3	0	0	0	0	0	0	0	1	4	1	25	75	0	0	0	25
18	Treatment	1	1	1	Primary shool	77	Married	Female	Caucasian	Right	1	1	1	1	1	5	1.5	1	2	1.5	13.63	3	2	1	1	2	1	2	2	1	1	2	3	0	0	0	0	0	0	0	1	4	1	0	75	0	50	75	25
18	Treatment	4	4	2	Primary shool	77	Married	Female	Caucasian	Right	0	1	1	0	1	5	1	0.5	0.5	1	13.9	3	2	1	3	3	2	3	2	1	1	3	3	0	0	0	0	0	0	0	1	5	1	0	50	0	0	50	0
18	Treatment	8	8	3	Primary shool	77	Married	Female	Caucasian	Right	1	0	0	0	1	4	1	0.5	1.5	1.5	13.08	3	2	1	2	3	2	3	3	2	2	3	3	0	0	0	0	0	0	0	1	5	1	0	50	25	25	0	25
18	Treatment	16	None	4	Primary shool	77	Married	Female	Caucasian	Right	1	0	1	0	0	0	0.5	0	0	1	11.92	3	3	1	3	3	2	3	3	3	3	3	3	0	0	0	0	0	0	0	1	4	1	0	50	0	0	0	0
19	Placebo	1	1	1	Secondary school	60	Widow	Female	Caucasian	Right	1	1	1	2	0	6	0.5	0.5	2	1	9.54	3	3	2	3	2	2	3	1	1	1	2	3	0	0	0	0	0	0	0	1	3	3	25	25	25	25	75	75
19	Placebo	4	4	2	Secondary school	60	Widow	Female	Caucasian	Right	1	1	1	1	0	1	0	1	2	1	9.09	3	2	2	3	3	2	3	2	2	2	3	3	0	0	0	0	0	0	0	1	1	1	0	25	0	25	25	0
19	Placebo	8	8	3	Secondary school	60	Widow	Female	Caucasian	Right	0	1	1	2	0	2	1	1.5	1	1	9.36	3	3	2	2	2	2	3	2	2	1	2	3	0	0	0	0	0	0	0	1	1	1	0	25	25	25	50	50
19	Placebo	16	None	4	Secondary school	60	Widow	Female	Caucasian	Right	0	2	1	1	0	2	0	0.5	2	2	9.22	3	1	3	3	3	2	3	3	2	2	3	3	0	0	0	0	0	0	0	1	3	1	0	25	0	0	0	0
20	Treatment	1	1	1	Secondary school	64	Single	Female	Caucasian	Right	1	0	1	2	1	2 more	1	1.5	2	2	0	4	4	1	1	1	1	1	1	1	1	1	3	0	1	1	1	0	1	1	3	4	2	75	75	25	25	75	50
20	Treatment	4	4	2	Secondary school	64	Single	Female	Caucasian	Right	0	2	1	1	0	2 more	0.5	0.5	2	2	0	3	3	1	1	1	3	2	3	3	3	1	3	0	1	1	0	0	1	0	1	6	1	0	25	0	0	50	0
20	Treatment	8	8	3	Secondary school	64	Single	Female	Caucasian	Right	0	2	1	0	1	2 more	1	1.5	2	2	0	3	4	1	1	1	1	2	1	1	1	2	2	0	1	1	1	0	1	0	2	5	1	50	75	0	0	50	0
20	Treatment	16	None	4	Secondary school	64	Single	Female	Caucasian	Right	0	2	1	1	1	2 more	1	1.5	2	2	0	4	4	1	1	1	1	2	1	1	1	2	2	0	1	1	1	0	1	1	3	5	4	50	50	0	0	0	0
21	Placebo	1	1	1	Primary shool	68	Widow	Female	Grayish-brown	Right	2	0	1	2	1	6	1.5	1.5	2	2	25.38	4	5	1	1	1	1	1	1	1	1	1	2	1	1	1	1	1	1	1	4	5	4	75	100	100	100	100	75
21	Placebo	4	4	2	Primary shool	68	Widow	Female	Grayish-brown	Right	0	2	0	1	0	3	0	0	2	1	19.66	3	1	1	3	3	2	3	1	2	3	3	3	0	1	0	0	0	1	0	1	6	4	0	50	50	50	0	0
21	Placebo	8	8	3	Primary shool	68	Widow	Female	Grayish-brown	Right	0	2	0	0	0	0	0	0	0	0	17.64	3	2	1	2	2	2	3	2	3	3	3	3	0	0	1	0	0	0	0	1	6	1	0	0	0	0	0	0
21	Placebo	16	None	4	Primary shool	68	Widow	Female	Grayish-brown	Right	0	2	0	0	0	0	0	0	2	1	21.73	3	1	1	2	2	2	3	2	2	2	3	3	0	0	0	0	0	0	0	1	4	1	0	0	0	0	0	0
22	Placebo	1	1	1	Primary shool	75	Widow	Female	Grayish-brown	Right	2	0	1	2	1	4	1	1.5	2	2	18.9	4	5	1	1	1	1	2	1	1	1	2	3	0	1	1	1	0	1	0	4	6	2	100	100	75	75	75	100
22	Placebo	4	4	2	Primary shool	75	Widow	Female	Grayish-brown	Right	1	0	1	2	0	5	1	1.5	2	1.5	13.54	3	4	3	3	3	3	3	3	3	3	3	3	1	1	1	0	1	1	1	1	5	3	25	75	25	25	25	25
22	Placebo	8	8	3	Primary shool	75	Widow	Female	Grayish-brown	Right	1	0	1	1	1	3	1	0.5	2	0.5	12.02	3	1	1	1	3	2	3	3	3	3	3	3	0	0	0	0	0	0	0	1	4	1	0	25	0	0	25	0
22	Placebo	16	None	4	Primary shool	75	Widow	Female	Grayish-brown	Right	2	0	1	2	1	6	1.5	1.5	2	1.5	16.5	4	5	1	1	1	1	2	1	1	1	1	3	1	1	1	1	1	1	1	4	6	4	75	75	75	75	75	25
23	Treatment	1	1	1	Primary school	65	Widow	Female	Caucasian	Left	2	0	1	2	1	6	0.5	1.5	0	1.5	15.39	3	2	2	2	2	2	3	2	2	2	3	3	0	0	1	1	0	0	0	3	4	2	50	75	75	75	75	75
23	Treatment	4	4	2	Primary school	65	Widow	Female	Caucasian	Left	0	0	0	0	0	0	0	0.5	0	0	12.37	2	1	2	3	3	3	3	3	3	3	3	3	0	0	0	0	0	0	0	1	4	2	0	0	0	0	0	0
23	Treatment	8	8	3	Primary school	65	Widow	Female	Caucasian	Left	0	2	0	0	0	0	0	0	0	0	9.9	2	1	3	3	3	3	3	3	3	3	3	3	0	0	0	0	0	0	0	1	4	1	0	0	0	0	0	0
23	Treatment	16	None	4	Primary school	65	Widow	Female	Caucasian	Left	0	2	0	0	0	0	0	0	0	0	9.01	1	1	3	3	3	3	3	3	3	3	3	3	0	0	0	0	0	0	0	1	4	1	0	0	0	0	0	25
24	Placebo	1	1	1	Primary shool	74	Married	Female	Grayish-brown	Right	2	0	1	2	1	4	1	1.5	2	1.5	22.77	5	2	1	1	1	1	2	1	1	1	2	2	1	1	1	1	1	1	1	4	5	4	75	75	25	75	75	50
24	Placebo	4	4	2	Primary shool	74	Married	Female	Grayish-brown	Right	2	0	1	2	1	4	1	1.5	2	1.5	21.7	5	2	1	1	1	1	2	1	1	1	2	2	1	0	1	1	1	1	0	3	4	2	50	75	25	50	75	25
24	Placebo	8	8	3	Primary shool	74	Married	Female	Grayish-brown	Right	1	2	0	0	0	0	0	0.5	2	1	12.5	2	1	1	3	3	3	3	1	3	3	3	3	0	0	0	0	0	0	0	1	4	1	0	0	25	0	25	25
24	Placebo	16	None	4	Primary shool	74	Married	Female	Grayish-brown	Right	0	0	0	0	0	0	0	1	2	0	9.94	3	1	2	3	3	2	3	2	3	3	3	3	0	0	0	0	0	0	0	4	5	1	0	0	0	0	0	25
25	Treatment	1	1	1	Higher education	60	Single	Male	Caucasian	Right	2	1	1	2	0	6	0	2	2	2	31.05	3	3	1	2	2	2	3	3	2	2	2	2	0	0	0	0	1	0	0	1	5	4	25	75	100	75	75	100
25	Treatment	4	4	2	Higher education	60	Single	Male	Caucasian	Right	0	2	0	0	0	1	1	1.5	2	1.5	10.3	2	2	2	2	3	3	3	1	3	3	3	3	0	0	0	0	0	0	0	1	2	1	0	25	0	0	0	0
25	Treatment	8	8	3	Higher education	60	Single	Male	Caucasian	Right	0	2	0	0	0	0	0	0	2	0	8.82	2	2	1	2	3	3	3	2	3	3	3	3	0	0	0	0	0	0	0	1	2	1	0	0	0	0	0	0
25	Treatment	16	None	4	Higher education	60	Single	Male	Caucasian	Right	0	2	0	0	0	0	0	0	0	0	9.31	2	1	3	1	3	3	3	3	3	3	3	3	0	0	0	0	0	0	0	1	1	1	0	0	0	0	0	0
26	Treatment	1	1	1	Primary school	64	Single	Female	Caucasian	Right	2	2	1	1	0	5	0	1.5	2	1	27.58	4	3	1	2	2	2	2	1	1	2	3	3	1	1	1	1	0	0	0	1	4	3	50	75	75	25	25	25
26	Treatment	4	4	2	Primary school	64	Single	Female	Caucasian	Right	2	2	1	0	1	2	1	2	2	1	19.71	4	4	1	1	1	1	2	1	1	1	2	2	0	1	1	1	0	1	0	2	5	3	25	25	25	50	25	50
26	Treatment	8	8	3	Primary school	64	Single	Female	Caucasian	Right	0	2	0	0	0	0	0	0	1.5	0	9.36	3	4	1	2	2	3	3	3	3	3	3	3	0	1	0	0	0	1	0	1	5	1	0	0	0	0	0	0
26	Treatment	16	None	4	Primary school	64	Single	Female	Caucasian	Right	0	2	0	0	0	0	0	0.5	0.5	0	9.72	3	3	2	2	2	3	3	3	3	3	3	3	0	0	0	0	0	0	0	1	5	1	0	0	0	0	0	0
27	Placebo	1	1	1	None	85	Married	Male	Caucasian	Left	1	0	1	2	1	1 more	1	1.5	2	1.5	35.32	4	2	1	1	1	1	2	1	1	1	1	2	1	1	1	1	1	1	0	4	6	4	75	75	75	75	25	50
27	Placebo	4	4	2	None	85	Married	Male	Caucasian	Left	0	2	0	0	1	1 more	1	1.5	2	0.5	38.25	3	1	1	1	1	1	2	1	1	2	2	2	0	0	0	0	0	0	1	1	1	3	0	0	0	0	0	25
27	Placebo	8	8	3	None	85	Married	Male	Caucasian	Left	0	2	1	0	1	1 more	1	1.5	2	2	27.94	3	1	1	1	1	1	2	1	2	2	2	3	0	1	1	0	0	1	1	3	1	4	0	0	0	0	0	0
27	Placebo	16	None	4	None	85	Married	Male	Caucasian	Left	0	2	0	0	0	2	1	1.5	2	1	24.52	2	1	1	1	2	2	2	1	1	2	2	2	0	0	0	0	0	0	0	1	1	1	0	0	0	0	0	0
28	Treatment	1	1	1	Primary school	80	Widow	Female	Caucasian	Right	1	0	1	1	1	1 more	1	1.5	2	1.5	63.13	3	3	1	1	1	1	2	1	1	1	1	2	1	1	1	1	1	1	0	4	5	4	25	75	0	0	75	25
28	Treatment	4	4	2	Primary school	80	Widow	Female	Caucasian	Right	1	0	1	1	1	1 more	1	1.5	2	1.5	29.43	3	3	1	2	2	1	2	1	1	1	2	2	0	0	0	0	0	0	0	3	1	2	25	75	25	25	75	50
28	Treatment	8	8	3	Primary school	80	Widow	Female	Caucasian	Right	1	0	1	1	1	1 more	1	1.5	1	2	25.15	3	3	1	1	1	2	2	1	1	1	1	2	0	0	0	0	0	0	0	2	5	3	50	75	0	0	75	0
28	Treatment	16	None	4	Primary school	80	Widow	Female	Caucasian	Right	0	2	0	1	1	1 more	1	0.5	2	2	22.36	3	1	1	2	2	2	3	1	1	1	3	2	0	0	0	0	0	0	0	3	2	1	0	50	0	0	25	0
29	Treatment	1	1	1	Primary shool	81	Widow	Female	Caucasian	Left	0	2	0	1	1	4	0.5	1	2	1.5	16.06	3	3	1	2	2	2	3	2	2	2	3	3	0	0	0	0	0	0	0	2	4	2	50	50	0	0	25	25
29	Treatment	4	4	2	Primary shool	81	Widow	Female	Caucasian	Left	0	2	0	0	0	0	0	0	1.5	0	12.7	3	1	2	3	3	2	3	2	3	3	3	3	0	0	0	0	0	0	0	1	1	1	0	0	0	0	0	0
29	Treatment	8	8	3	Primary shool	81	Widow	Female	Caucasian	Left	0	2	0	0	0	0	0	0	0	0	10.75	1	1	2	2	3	3	3	3	3	3	3	3	0	0	0	0	0	0	0	1	3	1	0	0	0	0	0	0
29	Treatment	16	None	4	Primary shool	81	Widow	Female	Caucasian	Left	0	2	1	0	0	0	0	0.5	1	0	15.7	1	3	2	3	3	3	3	2	3	3	3	3	0	0	0	0	0	0	0	1	6	1	0	0	0	0	0	0
30	Treatment	1	1	1	Primary school	72	Married	Female	Caucasian	Right	2	0	0	1	1	6	1	1	2	1.5	15.57	3	5	1	1	1	1	2	1	1	1	1	3	0	0	0	0	0	0	1	1	4	3	100	75	75	75	100	50
30	Treatment	4	4	2	Primary school	72	Married	Female	Caucasian	Right	0	2	1	0	0	2	0.5	0.5	2	0.5	12.37	2	3	1	2	2	2	3	1	1	2	3	3	0	0	0	0	0	0	0	1	3	2	25	25	0	25	25	0
30	Treatment	8	8	3	Primary school	72	Married	Female	Caucasian	Right	0	2	1	0	1	5	0	0	2	1	10.88	2	3	1	2	2	2	3	1	2	2	2	3	0	0	0	0	0	0	0	1	5	1	0	0	0	0	25	0
30	Treatment	16	None	4	Primary school	72	Married	Female	Caucasian	Right	0	2	0	1	1	3	0	0	2	1	11.65	3	3	1	3	2	2	3	1	2	2	3	3	0	0	0	0	0	0	0	2	3	2	50	50	0	0	0	0
31	Treatment	1	1	1	Primary shool	60	Married	Female	Caucasian	Left	1	0	1	1	0	5	1	0.5	1	1	14.27	4	4	1	1	1	1	2	1	1	1	2	2	1	1	1	1	1	1	1	4	5	3	50	50	50	50	50	25
31	Treatment	4	4	2	Primary shool	60	Married	Female	Caucasian	Left	1	0	0	0	1	2	0	0.5	1.5	0.5	10.98	3	4	1	2	2	2	3	1	2	3	3	2	0	0	0	0	0	0	0	1	4	2	25	50	0	0	25	0
31	Treatment	8	8	3	Primary shool	60	Married	Female	Caucasian	Left	0	2	0	1	0	0	0	0	1	0	9.99	3	2	2	1	2	3	3	2	3	3	3	3	0	1	0	0	0	1	0	1	3	1	0	0	0	0	0	0
31	Treatment	16	None	4	Primary shool	60	Married	Female	Caucasian	Left	0	2	0	0	0	0	0	0	0.5	0	10.08	3	2	2	2	3	3	3	2	3	3	3	3	0	0	0	0	0	0	0	1	2	3	0	0	0	0	0	0
32	Placebo	1	1	1	Secondary school	67	Married	Female	Caucasian	Left	0	0	1	2	1	2	1.5	1.5	2	0	14.17	4	4	1	1	2	1	2	1	3	3	3	2	0	1	0	1	0	1	1	1	5	1	50	75	0	0	75	25
32	Placebo	4	4	2	Secondary school	67	Married	Female	Caucasian	Left	0	0	1	1	1	4	1	0.5	2	1	11.97	3	3	1	3	3	1	3	3	3	3	3	3	0	0	0	0	0	0	0	1	4	4	50	50	0	0	50	25
32	Placebo	8	8	3	Secondary school	67	Married	Female	Caucasian	Left	0	0	1	1	1	0	1	1.5	1.5	0	12.68	3	4	1	2	2	2	3	3	3	3	3	3	0	0	1	0	0	0	0	1	6	1	0	50	0	0	50	0
32	Placebo	16	None	4	Secondary school	67	Married	Female	Caucasian	Left	0	0	1	1	0	2	0	0	2	1.5	12.24	4	4	2	3	3	1	3	2	3	3	3	3	0	1	0	0	0	0	0	1	5	1	0	0	0	0	75	0
33	Treatment	1	1	1	Primary shool	61	Married	Female	Grayish-brown	Left	1	0	1	2	1	1 more	1.5	1.5	2	1.5	30.06	5	5	1	1	1	1	2	1	1	1	1	3	0	0	1	1	0	0	0	4	6	1	75	100	0	75	100	100
33	Treatment	4	4	2	Primary shool	61	Married	Female	Grayish-brown	Left	0	1	1	2	1	1 more	1.5	1	2	2	16.15	3	4	1	1	1	1	2	1	2	2	3	3	0	0	0	0	0	0	0	1	5	1	75	100	50	50	75	25
33	Treatment	8	8	3	Primary shool	61	Married	Female	Grayish-brown	Left	1	0	1	2	1	1 more	1.5	1	2	1.5	26.59	4	5	1	1	1	1	2	1	1	1	2	3	0	0	1	1	0	0	0	1	6	1	100	100	100	75	100	75
33	Treatment	16	None	4	Primary shool	61	Married	Female	Grayish-brown	Left	1	0	1	2	1	1 more	1.5	1	2	2	30.02	4	4	1	1	1	2	2	1	1	1	1	3	1	1	1	1	1	1	0	4	5	4	50	100	50	75	75	75
34	Treatment	1	1	1	Primary shool	73	Widow	Female	Caucasian	Right	1	0	1	1	1	1 more	1.5	1	2	1.5	61.74	3	2	1	1	1	1	1	1	1	1	1	2	0	0	0	0	0	0	0	4	6	4	50	75	0	0	75	25
34	Treatment	4	4	2	Primary shool	73	Widow	Female	Caucasian	Right	1	0	1	1	1	1 more	1.5	1	2	1.5	33.75	3	2	1	1	1	1	2	1	1	2	3	3	0	0	0	0	0	0	0	2	5	2	25	25	0	0	50	0
34	Treatment	8	8	3	Primary shool	73	Widow	Female	Caucasian	Right	0	0	0	1	0	1 more	1.5	1	2	1	27.48	3	1	1	1	2	2	2	1	1	2	2	2	0	0	0	0	0	0	0	3	5	2	0	25	0	0	0	0
34	Treatment	16	None	4	Primary shool	73	Widow	Female	Caucasian	Right	1	0	1	1	1	3	1.5	1	2	1	28.17	3	2	1	1	1	1	2	1	1	1	2	2	0	0	0	0	0	0	0	1	1	1	75	50	0	0	75	25
35	Treatment	1	1	1	Primary shool	78	Widow	Female	Grayish-brown	Left	1	0	1	2	1	6	1.5	1	2	2	27.22	3	4	1	1	1	1	2	1	1	1	1	2	1	1	1	1	1	1	1	4	6	4	75	100	50	75	75	50
35	Treatment	4	4	2	Primary shool	78	Widow	Female	Grayish-brown	Left	0	2	0	1	1	6	1.5	1	2	2	22.36	3	3	1	1	1	2	2	1	1	1	1	2	0	1	1	1	0	1	0	3	4	3	50	75	0	0	25	25
35	Treatment	8	8	3	Primary shool	78	Widow	Female	Grayish-brown	Left	0	2	0	0	0	0	1.5	1	2	1.5	20.61	3	2	1	3	2	2	2	2	1	1	2	3	0	0	1	1	0	0	1	2	5	2	0	50	0	0	0	0
35	Treatment	16	None	4	Primary shool	78	Widow	Female	Grayish-brown	Left	0	2	0	0	0	1	1.5	0.5	2	2	21.1	3	3	1	2	1	2	3	2	1	1	1	3	0	1	1	1	0	1	0	1	5	1	0	75	0	0	0	25
36	Treatment	1	1	1	Primary shool	75	Single	Female	Grayish-brown	Left	1	0	1	2	1	1 more	1.5	1	2	2	24.79	5	5	1	1	1	1	1	1	1	1	1	2	0	1	0	0	0	1	1	5	5	3	25	75	75	75	0	50
36	Treatment	4	4	2	Primary shool	75	Single	Female	Grayish-brown	Left	0	0	1	2	1	5	1	1.5	2	2	19.08	4	2	1	3	1	1	2	1	1	1	1	3	0	1	0	0	0	1	1	4	4	2	25	50	0	0	25	0
36	Treatment	8	8	3	Primary shool	75	Single	Female	Grayish-brown	Left	0	2	0	0	0	6	1.5	1	2	2	25.24	3	1	1	2	1	1	1	1	1	1	1	3	0	1	0	0	0	1	0	1	5	1	0	25	0	0	0	0
36	Treatment	16	None	4	Primary shool	75	Single	Female	Grayish-brown	Left	0	2	0	0	0	0	0	0	2	2	22.68	3	2	1	3	3	2	3	1	1	1	2	3	0	0	0	0	0	0	0	1	5	1	0	0	0	0	25	0
37	Placebo	1	1	1	Primary shool	69	Married	Female	Caucasian	Left	1	0	1	2	1	1 more	1.5	1	2	2	36.22	4	3	1	1	1	1	1	1	1	1	1	2	1	1	1	1	1	1	1	5	6	5	100	100	50	50	75	75
37	Placebo	4	4	2	Primary shool	69	Married	Female	Caucasian	Left	0	0	1	2	1	6	1.5	1.5	2	2	37.17	4	2	1	1	1	1	1	1	1	1	1	1	1	1	1	1	1	1	1	5	6	4	100	100	0	0	100	25
37	Placebo	8	8	3	Primary shool	69	Married	Female	Caucasian	Left	1	0	1	2	1	6	1.5	1	2	2	39.02	3	3	1	1	1	1	1	1	1	1	1	2	1	1	1	1	1	1	1	5	5	5	75	75	25	0	100	50
37	Placebo	16	None	4	Primary shool	69	Married	Female	Caucasian	Left	2	0	1	2	1	6	1.5	1	2	2	47.2	3	4	1	1	1	1	1	1	1	1	1	2	1	1	1	1	1	1	0	4	5	5	100	100	50	50	75	0
38	Treatment	1	1	1	Primary school	66	Widow	Female	Caucasian	Right	0	1	1	1	1	3	1.5	1	2	2	12.15	3	2	1	1	2	1	1	1	1	1	2	1	0	0	0	0	0	0	0	1	4	1	75	75	0	0	75	0
39	Treatment	1	1	1	Primary shool	64	Divorced	Female	Caucasian	Left	1	0	1	1	1	3	1	0.5	1.5	1.5	10.03	3	2	2	2	2	1	3	1	3	3	3	3	0	0	0	0	0	0	0	1	4	3	25	50	25	25	25	25
39	Treatment	4	4	2	Primary shool	64	Divorced	Female	Caucasian	Left	0	2	0	0	1	3	0	0	1	0	9.9	3	2	2	3	3	2	3	2	3	3	3	3	0	0	0	0	0	0	0	1	4	1	0	25	0	0	0	0
39	Treatment	8	8	3	Primary shool	64	Divorced	Female	Caucasian	Left	0	2	0	0	0	3	0	0	0	0	9.36	2	1	3	3	3	2	3	3	3	3	3	3	0	0	0	0	0	0	0	1	2	1	0	0	0	0	0	0
39	Treatment	16	None	4	Primary shool	64	Divorced	Female	Caucasian	Left	0	2	0	0	0	3	0	0	0	0	8.73	3	1	3	3	3	2	3	3	3	3	3	3	0	0	0	0	0	0	0	1	1	1	0	0	0	0	0	0
40	Placebo	1	1	1	Primary shool	71	Married	Female	Caucasian	Right	1	0	1	1	1	0	1	1.5	2	2	18	3	5	1	2	3	1	2	1	1	1	2	3	0	0	0	0	0	0	0	1	5	1	75	100	75	75	75	75
40	Placebo	4	4	2	Primary shool	71	Married	Female	Caucasian	Right	0	0	0	2	1	0	1	1.5	2	2	12.53	3	3	1	3	3	3	3	1	1	1	3	3	0	0	0	0	0	0	0	1	3	1	0	50	0	0	0	25
40	Placebo	8	8	3	Primary shool	71	Married	Female	Caucasian	Right	1	0	0	0	1	0	0	0.5	2	0	12.15	3	1	2	3	3	2	3	1	2	2	3	3	0	0	0	0	0	0	0	1	1	1	0	0	25	0	0	25
40	Placebo	16	None	4	Primary shool	71	Married	Female	Caucasian	Right	0	2	0	0	0	6	0	0	2	0	11.28	3	1	2	3	3	3	3	1	3	3	3	3	0	0	0	0	0	0	0	1	1	1	0	0	0	0	0	0
41	Treatment	1	1	1	Primary shool	67	Widow	Female	Caucasian	Left	1	0	1	2	1	5	1.5	1.5	2	1.5	16.38	3	4	1	2	1	1	1	1	1	1	2	3	1	1	1	1	1	1	1	4	6	4	75	75	50	100	100	25
41	Treatment	4	4	2	Primary shool	67	Widow	Female	Caucasian	Left	1	2	1	2	1	4	1	1.5	2	2	14.31	3	3	1	2	3	2	2	2	1	1	3	3	0	1	1	0	0	1	1	1	4	1	50	75	50	50	50	0
41	Treatment	8	8	3	Primary shool	67	Widow	Female	Caucasian	Left	0	0	1	2	1	0	1	1.5	1.5	2	13.77	3	4	1	2	2	2	3	2	2	2	3	3	1	1	1	1	1	1	1	3	5	4	50	75	25	25	75	0
41	Treatment	16	None	4	Primary shool	67	Widow	Female	Caucasian	Left	2	0	1	2	1	6	1	1.5	2	1.5	15.66	4	4	1	2	3	2	3	1	1	1	2	3	1	1	1	1	1	1	1	3	5	4	75	75	50	50	75	0
42	Treatment	1	1	1	Primary school	80	Widow	Female	Caucasian	Left	2	0	1	2	1	5	1	1.5	2	1.5	13.01	4	4	1	1	1	1	2	1	1	1	1	1	1	1	1	1	1	1	1	4	5	4	25	50	50	50	75	50
42	Treatment	4	4	2	Primary school	80	Widow	Female	Caucasian	Left	2	0	1	1	1	5	2	1.5	2	1.5	11.25	5	5	1	1	1	1	1	1	1	1	1	2	1	1	1	1	1	1	1	4	4	4	100	100	75	25	100	75
42	Treatment	8	8	3	Primary school	80	Widow	Female	Caucasian	Left	0	2	1	0	0	3	1.5	1.5	2	1.5	14.13	4	5	1	1	1	1	1	1	1	1	1	3	0	1	1	1	1	1	1	4	6	2	0	50	0	0	100	0
42	Treatment	16	None	4	Primary school	80	Widow	Female	Caucasian	Left	0	0	0	0	1	6	0	0	2	1	10	5	5	1	2	1	2	3	2	3	3	3	3	0	0	0	0	0	0	0	4	5	1	0	0	0	0	0	0
43	Placebo	1	1	1	Primary shool	61	Married	Female	Caucasian	Left	2	0	1	2	1	6	1.5	1	2	2	14.84	4	5	1	1	1	1	2	1	1	1	1	3	1	1	1	1	1	1	1	5	6	5	50	100	75	75	100	75
43	Placebo	4	4	2	Primary shool	61	Married	Female	Caucasian	Left	1	0	1	1	1	5	1.5	1	2	2	22.58	4	4	1	1	2	1	2	1	1	1	2	3	1	1	1	1	1	1	1	4	5	4	75	75	75	75	75	0
43	Placebo	8	8	3	Primary shool	61	Married	Female	Caucasian	Left	0	0	0	2	1	0	0.5	0.5	2	0.5	14.94	2	2	1	1	3	1	1	1	1	1	1	3	0	0	0	0	0	0	0	1	3	2	25	25	0	0	25	0
43	Placebo	16	None	4	Primary shool	61	Married	Female	Caucasian	Left	0	2	0	0	0	6	0	0	0	0	14	1	1	2	3	3	3	3	3	3	3	3	3	0	0	0	0	0	0	0	1	6	1	0	0	0	0	0	0
44	Treatment	1	1	1	Primary shool	75	Married	Female	Caucasian	Left	0	0	1	1	1	5	0	0.5	2	1	10.35	2	4	1	3	3	3	3	3	2	2	3	3	0	0	0	0	0	0	0	1	4	1	50	50	100	100	0	25
44	Treatment	4	4	2	Primary shool	75	Married	Female	Caucasian	Left	0	2	0	1	0	6	0	0.5	1.5	0	9.31	2	3	1	3	3	3	3	3	3	3	3	3	0	0	0	0	0	0	0	1	6	1	0	25	0	0	0	0
44	Treatment	8	8	3	Primary shool	75	Married	Female	Caucasian	Left	0	2	0	0	0	0	0	0.5	2	0	10.03	2	3	3	3	3	3	3	3	3	3	3	3	0	0	0	0	0	0	0	1	5	1	0	0	0	0	0	0
44	Treatment	16	None	4	Primary shool	75	Married	Female	Caucasian	Left	0	0	0	0	0	6	0	0.5	2	0	10	2	1	3	3	3	3	3	3	3	3	3	3	0	0	0	0	0	0	0	1	4	1	0	0	0	0	0	0
45	Treatment	1	1	1	Secondary school	61	Married	Female	Caucasian	Right	1	0	1	2	1	0	1.5	1.5	2	1	10.08	3	3	1	2	2	2	3	1	2	1	2	3	0	0	0	1	0	0	0	1	5	1	25	75	50	25	75	75
45	Treatment	4	4	2	Secondary school	61	Married	Female	Caucasian	Right	1	0	1	1	1	0	1	1.5	2	0	9.54	3	3	1	3	1	2	3	1	3	3	3	3	0	0	0	0	0	0	0	1	6	1	50	50	50	50	0	25
45	Treatment	8	8	3	Secondary school	61	Married	Female	Caucasian	Right	0	2	0	0	0	0	0	0.5	2	0	7.74	3	3	1	3	3	3	3	1	2	3	3	3	0	0	0	0	0	0	0	1	3	1	0	25	0	0	0	25
45	Treatment	16	None	4	Secondary school	61	Married	Female	Caucasian	Right	0	0	0	1	0	0	0	0.5	2	0.5	8.95	3	3	2	3	3	3	2	1	3	3	3	3	0	0	0	0	0	0	0	1	4	1	0	50	0	0	0	25
46	Treatment	1	1	1	Primary school	70	Married	Male	Caucasian	Right	1	2	0	1	0	0	0	0	2	0	9.94	3	3	1	1	3	2	3	2	2	2	3	3	0	0	0	0	0	0	1	1	4	2	50	25	25	25	0	25
46	Treatment	4	4	2	Primary school	70	Married	Male	Caucasian	Right	1	0	0	1	1	0	0	0	2	0	9.58	3	3	1	1	3	3	3	1	2	2	3	3	0	0	0	0	0	0	0	1	3	2	50	50	0	0	0	25
46	Treatment	8	8	3	Primary school	70	Married	Male	Caucasian	Right	0	2	0	0	0	0	0	0	2	0	8.82	3	3	1	1	3	2	3	1	2	2	3	3	0	0	0	0	0	0	0	1	3	1	25	25	0	0	0	0
46	Treatment	16	None	4	Primary school	70	Married	Male	Caucasian	Right	0	0	0	0	1	6	0	0	2	0.5	9.94	3	3	1	1	3	3	3	1	3	3	3	3	0	0	0	0	0	0	0	3	4	3	0	0	0	0	0	0
47	Placebo	1	1	1	Primary shool	60	Married	Male	Caucasian	Right	1	1	1	1	1	0	1.5	1.5	1.5	1.5	8.01	3	4	1	2	2	1	2	1	1	1	2	3	1	1	1	1	1	1	1	3	4	4	50	50	50	50	50	50
47	Placebo	4	4	2	Primary shool	60	Married	Male	Caucasian	Right	1	1	1	1	1	0	1	1.5	1.5	1	9.63	3	3	1	1	1	1	2	1	2	2	2	2	1	1	1	1	1	1	1	3	5	4	50	50	75	25	75	75
47	Placebo	8	8	3	Primary shool	60	Married	Male	Caucasian	Right	0	2	0	0	0	0	0	0	0	0	6.12	3	2	2	1	3	3	3	3	3	3	3	3	0	0	0	0	0	0	0	1	6	1	0	0	0	0	0	25
47	Placebo	16	None	4	Primary shool	60	Married	Male	Caucasian	Right	0	0	1	1	0	1	0	0.5	1	0	8.46	3	3	1	1	2	3	2	1	3	3	3	3	0	1	1	0	1	1	0	1	5	1	0	0	0	0	0	25
48	Placebo	1	1	1	Primary shool	70	Married	Female	Caucasian	Left	2	2	1	2	1	2	1.5	1	1.5	1.5	11.38	3	1	1	1	1	1	1	1	1	1	1	1	1	1	0	1	0	0	1	4	5	4	75	75	75	50	75	50
48	Placebo	4	4	2	Primary shool	70	Married	Female	Caucasian	Left	1	2	0	1	0	0	1	0	0	0	7.34	3	1	2	3	3	3	3	3	3	3	3	3	0	0	0	0	0	0	0	1	3	1	0	0	0	0	0	0
48	Placebo	8	8	3	Primary shool	70	Married	Female	Caucasian	Left	0	2	0	0	0	0	0	0	0	0	7.15	2	1	3	3	3	3	3	3	3	3	3	3	0	0	0	0	0	0	0	1	4	1	0	0	0	0	0	25
48	Placebo	16	None	4	Primary shool	70	Married	Female	Caucasian	Left	0	2	0	0	0	1	0	0	0	0	7.65	2	1	2	3	2	2	3	3	3	3	3	3	0	0	0	0	0	0	0	1	4	1	0	0	0	0	0	0
49	Placebo	1	1	1	None	73	Married	Female	Caucasian	Right	2	2	1	2	1	0	1.5	1.5	2	2	13.59	5	5	1	1	2	1	2	1	1	1	2	3	1	1	1	1	1	1	1	3	5	3	75	75	50	50	0	25
49	Placebo	4	4	2	None	73	Married	Female	Caucasian	Right	0	2	1	0	0	1	0.5	1	2	2	9.72	3	4	1	1	1	2	3	1	2	2	3	3	1	1	1	1	1	1	0	4	5	2	0	0	0	0	100	0
49	Placebo	8	8	3	None	73	Married	Female	Caucasian	Right	0	2	0	1	0	0	0	1	2	2	9.67	1	1	1	1	3	2	3	2	3	3	3	3	0	0	0	0	0	0	0	1	4	1	0	0	0	0	0	0
49	Placebo	16	None	4	None	73	Married	Female	Caucasian	Right	0	2	1	2	1	6	0	0	2	0	10.05	4	4	1	1	3	2	2	1	2	3	3	3	1	1	1	0	1	1	0	2	3	3	25	25	0	25	75	0
50	Placebo	1	1	1	Primary shool	66	Married	Female	Caucasian	Right	2	0	1	2	1	1 more	1.5	1.5	2	2	33.66	5	3	1	1	1	1	1	1	1	1	1	1	1	1	1	1	1	1	0	4	6	3	100	100	50	50	100	50
50	Placebo	4	4	2	Primary shool	66	Married	Female	Caucasian	Right	2	0	1	1	1	0	1.5	1	2	2	14.22	3	2	1	1	3	1	2	2	1	1	2	3	0	0	0	0	0	0	0	3	4	1	50	50	50	50	50	25
50	Placebo	8	8	3	Primary shool	66	Married	Female	Caucasian	Right	1	2	1	1	1	1	1	1	2	1.5	17.68	3	2	1	1	2	1	2	2	1	1	2	3	0	0	1	1	0	0	0	1	6	1	0	75	25	25	25	50
50	Placebo	16	None	4	Primary shool	66	Married	Female	Caucasian	Right	1	2	1	1	1	6	1	1	2	1.5	16.24	3	2	1	1	2	1	2	2	1	1	2	3	0	0	1	1	0	0	0	1	3	1	25	50	50	50	50	25
51	Treatment	1	1	1	Primary shool	77	Divorced	Female	Caucasian	Left	2	0	1	1	1	4	1	1.5	2	1.5	19.17	4	4	1	1	1	1	1	1	2	1	1	2	1	1	1	1	1	1	1	4	5	4	50	75	50	50	50	75
51	Treatment	4	4	2	Primary shool	77	Divorced	Female	Caucasian	Left	2	0	0	1	0	5	1	1.5	2	1.5	15.07	3	2	1	2	2	2	2	1	2	2	3	3	0	0	1	1	0	0	0	4	4	3	0	25	25	25	50	0
51	Treatment	8	8	3	Primary shool	77	Divorced	Female	Caucasian	Left	2	0	1	2	1	5	1	1.5	2	1.5	16.28	3	4	1	1	1	1	1	1	1	1	1	2	1	1	1	1	1	1	0	4	5	4	50	50	50	0	50	50
51	Treatment	16	None	4	Primary shool	77	Divorced	Female	Caucasian	Left	0	1	1	1	0	2	1	1	2	1.5	12.09	3	3	1	1	1	1	2	1	1	1	2	3	0	0	0	0	0	0	0	1	4	1	25	25	0	0	50	25
52	Placebo	1	1	1	Secondary school	69	Married	Female	Caucasian	Right	0	1	1	2	1	1 more	1	1	1.5	0.5	12.37	3	3	1	3	3	1	3	2	3	3	3	3	0	1	0	1	0	1	0	3	4	3	25	50	0	0	25	50
52	Placebo	4	4	2	Secondary school	69	Married	Female	Caucasian	Right	0	2	0	1	1	2	1	0	2	0.5	13.23	2	4	1	1	3	2	3	2	2	3	3	3	1	1	1	1	1	1	0	2	5	2	50	75	0	0	50	50
52	Placebo	8	8	3	Secondary school	69	Married	Female	Caucasian	Right	0	1	1	1	1	2	1	1	2	1.5	12.19	3	3	1	1	2	1	2	1	2	2	3	2	0	1	0	1	0	1	0	2	4	2	0	50	50	50	25	25
52	Placebo	16	None	4	Secondary school	69	Married	Female	Caucasian	Right	1	2	0	1	1	0	1	0.5	2	1	13.2	2	3	1	1	3	2	3	2	2	2	3	3	1	1	1	1	1	1	0	1	4	3	50	50	25	25	25	25
53	Placebo	1	1	1	Primary school	78	Widow	Female	Caucasian	Left	1	2	0	0	1	2	1	1	2	1	13.01	3	4	2	2	3	2	2	1	3	3	3	2	0	0	1	0	0	0	0	1	2	2	0	50	0	0	0	0
53	Placebo	4	4	2	Primary school	78	Widow	Female	Caucasian	Left	0	0	0	0	1	2	1	1	1	1	11.08	3	3	1	3	3	2	2	1	3	3	3	3	0	0	0	0	0	0	0	1	4	1	0	50	0	0	0	0
53	Placebo	8	8	3	Primary school	78	Widow	Female	Caucasian	Left	0	0	0	1	1	1	0.5	0.5	1	1	12	3	3	2	3	2	2	2	1	2	2	2	3	1	0	0	0	0	0	0	1	4	1	25	50	0	0	0	0
53	Placebo	16	None	4	Primary school	78	Widow	Female	Caucasian	Left	0	0	0	2	1	2	1	1	2	0.5	11.52	3	3	1	1	2	2	2	1	2	2	2	3	0	0	0	0	0	0	0	1	3	2	25	50	0	0	25	0
54	Treatment	1	1	1	Secondary school	67	Married	Female	Caucasian	Right	2	0	1	2	1	1	0.5	1.5	2	1.5	10.1	2	3	2	2	3	1	2	3	2	2	3	3	1	1	1	1	0	0	0	4	5	5	50	75	75	75	50	75
54	Treatment	4	4	2	Secondary school	67	Married	Female	Caucasian	Right	0	0	0	1	1	2	0.5	0.5	2	1	9.5	2	3	1	3	2	1	2	1	2	1	3	3	0	0	0	0	0	0	0	1	4	2	25	50	0	0	25	50
54	Treatment	8	8	3	Secondary school	67	Married	Female	Caucasian	Right	0	0	0	1	0	0	0	0.5	2	1	8	2	3	1	3	2	1	2	1	3	2	3	3	0	0	0	0	0	0	0	1	3	1	25	25	0	0	0	25
54	Treatment	16	None	4	Secondary school	67	Married	Female	Caucasian	Right	0	0	0	0	1	2	0	0.5	2	0	8.64	1	1	2	3	3	2	3	2	3	3	3	3	0	0	0	0	0	0	0	1	1	1	0	50	0	0	0	0
55	Placebo	1	1	1	Secondary school	67	Widow	Female	Caucasian	Right	1	0	1	2	1	1	1	1	2	1.5	8.8	2	3	1	1	2	2	3	1	3	3	3	3	0	0	0	0	0	0	0	2	3	3	25	50	25	25	25	25
55	Placebo	4	4	2	Secondary school	67	Widow	Female	Caucasian	Right	1	0	0	0	1	1	0	0	2	1	9.34	2	4	2	3	3	2	3	2	3	3	3	3	0	1	1	0	0	1	0	2	2	1	0	25	0	0	0	0
55	Placebo	8	8	3	Secondary school	67	Widow	Female	Caucasian	Right	0	0	0	1	0	0	0	0.5	0.5	0.5	9.8	3	3	1	3	3	2	3	3	2	3	3	3	0	0	0	0	0	0	0	1	4	1	0	25	0	0	25	0
55	Placebo	16	None	4	Secondary school	67	Widow	Female	Caucasian	Right	0	0	0	0	0	4	0.5	0.5	0	1	6.57	2	1	1	2	3	2	3	1	3	3	3	3	0	0	0	0	0	0	0	1	2	1	25	50	0	0	25	0
56	Treatment	1	1	1	Primary school	78	Married	Female	Grayish-brown	Right	2	0	1	1	1	0	1.5	1.5	2	2	16.2	3	3	1	1	1	1	1	1	1	1	1	1	1	1	1	1	1	1	1	2	4	5	75	100	75	50	75	75
56	Treatment	4	4	2	Primary school	78	Married	Female	Grayish-brown	Right	0	1	0	1	1	1	1	1.5	2	1.5	16.1	3	3	1	1	1	1	2	1	1	1	2	2	0	1	1	1	0	1	1	4	4	3	75	75	0	0	50	50
56	Treatment	8	8	3	Primary school	78	Married	Female	Grayish-brown	Right	0	0	0	2	1	0	1	0.5	2	1.5	13.5	3	1	1	1	1	1	1	1	1	1	1	1	0	0	0	0	0	0	0	1	4	3	25	50	25	0	0	25
56	Treatment	16	None	4	Primary school	78	Married	Female	Grayish-brown	Right	0	0	0	1	0	6	1	1.5	2	1.5	16.47	3	2	1	1	3	2	3	1	1	1	2	3	0	0	0	0	0	0	1	3	6	1	50	25	0	0	25	0
57	Treatment	1	1	1	Secondary school	85	Single	Female	Caucasian	Left	1	1	0	1	1	6	1	0.5	2	1	8.51	3	3	1	1	2	2	1	1	2	2	3	3	0	0	0	0	0	0	0	1	4	1	0	50	25	25	25	50
57	Treatment	4	4	2	Secondary school	85	Single	Female	Caucasian	Left	0	0	1	0	1	3	1	0.5	2	0.5	10.35	3	2	2	1	3	2	3	3	2	2	3	3	0	0	0	0	0	0	0	1	4	1	25	50	0	0	25	25
57	Treatment	8	None	3	Secondary school	85	Single	Female	Caucasian	Left	0	0	1	0	1	3	0.5	0	2	0	10	1	1	3	2	3	2	3	3	3	3	3	3	0	0	0	0	0	0	0	1	5	1	0	25	0	0	0	0
57	Treatment	16	None	4	Secondary school	85	Single	Female	Caucasian	Left	1	0	0	0	1	5	0	0	1	0	10.98	2	1	2	2	2	2	3	3	3	3	3	3	0	0	0	0	0	0	0	1	4	1	0	25	25	25	25	0
58	Treatment	1	1	1	Secondary school	65	Married	Female	Caucasian	Right	0	0	1	1	1	3	1.5	1.5	2	1	8.32	3	4	1	1	2	1	2	1	3	3	3	3	0	0	1	1	0	0	1	4	5	4	25	75	25	25	25	75
58	Treatment	4	4	2	Secondary school	65	Married	Female	Caucasian	Right	1	0	0	1	1	0	1	1.5	2	1	10.35	3	4	1	1	3	2	2	1	2	2	3	3	1	1	1	1	1	1	1	4	5	3	25	50	25	25	25	0
58	Treatment	8	8	3	Secondary school	65	Married	Female	Caucasian	Right	2	0	1	1	1	0	1	1.5	2	1.5	9.27	3	4	1	1	3	2	2	3	2	2	2	3	0	0	1	1	0	1	1	3	4	4	25	50	25	25	0	0
58	Treatment	16	None	4	Secondary school	65	Married	Female	Caucasian	Right	1	1	1	1	1	0	1	1.5	2	1	11.7	3	4	1	1	2	1	2	1	2	2	3	3	1	1	1	1	1	1	1	4	5	4	50	100	50	50	50	75
59	Treatment	1	1	1	Half-illiterate	72	Married	Female	Caucasian	Right	2	0	1	2	1	0	1	1.5	2	1.5	8.6	4	4	1	1	1	1	2	1	1	2	2	3	1	1	1	1	0	0	0	1	5	4	25	75	50	50	75	75
59	Treatment	4	4	2	Half-illiterate	72	Married	Female	Caucasian	Right	0	0	0	1	1	0	1	1	2	1	9.3	3	3	1	2	2	1	2	1	1	1	2	3	0	0	0	0	0	0	0	1	4	3	25	50	0	0	0	0
59	Treatment	8	8	3	Half-illiterate	72	Married	Female	Caucasian	Right	0	0	1	1	0	0	0.5	1	2	1	8.82	3	3	1	1	1	1	2	1	2	2	3	3	0	0	0	0	0	0	0	1	3	1	25	75	0	0	0	0
59	Treatment	16	None	4	Half-illiterate	72	Married	Female	Caucasian	Right	0	0	1	1	1	1	1	1.5	2	1.5	9.31	3	4	1	1	3	2	3	1	3	3	3	3	0	0	0	0	0	0	0	1	4	3	50	75	0	0	50	0
60	Treatment	1	1	1	Primary shool	77	Widow	Female	Caucasian	Right	2	1	1	1	1	1	1.5	1.5	2	1	12.7	3	3	1	1	2	1	2	1	2	1	2	3	0	1	1	1	0	1	1	3	5	3	50	75	75	75	50	75
60	Treatment	4	4	2	Primary shool	77	Widow	Female	Caucasian	Right	0	0	1	1	1	0	1.5	1	2	1.5	12.46	3	4	1	1	2	1	2	1	2	2	3	3	0	0	1	0	1	0	0	2	5	3	50	75	0	0	50	25
60	Treatment	8	8	3	Primary shool	77	Widow	Female	Caucasian	Right	0	1	1	1	1	0	1.5	1	2	1.5	11.47	3	4	1	1	2	1	2	1	2	2	3	3	0	1	0	1	0	1	0	3	5	2	25	50	0	0	75	0
60	Treatment	16	None	4	Primary shool	77	Widow	Female	Caucasian	Right	0	0	1	0	1	4	1.5	0.5	2	1	11.43	3	4	1	1	3	2	3	1	3	3	3	3	0	0	0	0	0	0	0	2	6	1	25	50	0	0	75	0
61	Placebo	1	1	1	Primary shool	72	Widow	Female	Grayish-brown	Right	1	2	1	2	1	4	1.5	1.5	2	1.5	18.36	4	5	1	1	1	1	1	1	1	1	1	2	1	1	1	1	1	1	1	5	5	4	25	100	50	50	50	75
61	Placebo	4	4	2	Primary shool	72	Widow	Female	Grayish-brown	Right	0	0	1	2	1	2	1.5	1.5	2	2	11.9	4	3	1	1	1	1	1	1	1	1	1	2	0	0	0	1	0	0	0	1	4	1	25	100	0	0	25	0
61	Placebo	8	8	3	Primary shool	72	Widow	Female	Grayish-brown	Right	0	0	1	2	1	0	1.5	1.5	2	1.5	12.69	4	4	1	1	1	1	2	1	1	1	1	3	0	1	1	1	0	1	1	5	4	3	25	75	0	0	50	0
61	Placebo	16	None	4	Primary shool	72	Widow	Female	Grayish-brown	Right	0	0	1	2	1	6	1.5	1.5	2	2	14.5	4	4	1	1	1	1	1	1	1	1	1	2	1	1	1	1	1	1	1	5	6	5	50	100	0	0	50	0
62	Treatment	1	1	1	Postgraduate	65	Married	Female	Caucasian	Left	2	1	1	2	1	3	0	0	1	0	7.1	2	1	2	2	3	2	3	2	2	3	3	3	0	0	0	0	0	0	0	1	4	1	25	25	25	25	25	50
62	Treatment	4	4	2	Postgraduate	65	Married	Female	Caucasian	Left	0	1	0	0	0	6	0	0	0	0	6.3	1	1	2	2	3	3	3	3	3	3	3	3	0	0	0	0	0	0	0	1	4	1	0	0	0	0	0	0
62	Treatment	8	8	3	Postgraduate	65	Married	Female	Caucasian	Left	0	0	0	0	0	6	0	0	0	0	6.43	1	1	3	3	3	3	3	3	3	3	3	3	0	0	0	0	0	0	0	1	4	1	0	0	0	0	0	0
62	Treatment	16	None	4	Postgraduate	65	Married	Female	Caucasian	Left	0	0	0	0	0	1	0	0	0	0	5.94	1	1	3	3	3	3	3	3	3	3	3	3	0	0	0	0	0	0	0	1	5	1	0	0	0	0	0	0
63	Placebo	1	1	1	Primary school	60	Married	Female	Grayish-brown	Left	2	0	1	1	1	0	1	1.5	2	1.5	8.5	3	4	1	1	3	1	2	3	1	1	3	2	0	1	1	1	0	1	0	1	5	4	50	75	75	100	0	50
63	Placebo	4	4	2	Primary school	60	Married	Female	Grayish-brown	Left	1	1	0	0	1	0	0	0	2	0.5	7.68	3	4	2	2	3	3	3	2	3	3	3	3	0	0	0	0	0	0	0	1	4	1	25	50	25	25	0	50
63	Placebo	8	8	3	Primary school	60	Married	Female	Grayish-brown	Left	0	0	1	0	1	0	0	0.5	1	0.5	7.74	3	4	1	1	3	2	3	2	3	3	3	3	0	0	0	0	0	0	0	1	4	1	50	50	0	0	0	50
63	Placebo	16	None	4	Primary school	60	Married	Female	Grayish-brown	Left	1	1	0	0	0	2	0	1	2	1	7.65	2	3	2	3	3	2	3	1	2	2	3	3	0	0	0	0	0	0	0	1	5	1	0	50	25	25	0	50
64	Treatment	1	1	1	Higher education	72	Married	Female	Caucasian	Left	2	2	0	1	1	0	1	1.5	2	1.5	6.57	3	2	1	1	2	1	2	1	2	2	3	3	0	0	1	1	0	0	0	3	4	4	25	75	50	25	50	50
64	Treatment	4	4	2	Higher education	72	Married	Female	Caucasian	Left	0	0	0	1	0	0	0	0	1	2	7.47	3	3	1	1	2	1	3	1	3	3	3	3	0	0	1	1	0	0	0	1	1	3	25	75	25	25	0	0
64	Treatment	8	8	3	Higher education	72	Married	Female	Caucasian	Left	0	0	0	0	1	3	0.5	1	0	0	8.05	3	3	1	1	2	1	3	1	2	2	3	3	0	1	0	0	0	1	0	3	4	1	25	50	25	25	25	0
64	Treatment	16	None	4	Higher education	72	Married	Female	Caucasian	Left	0	0	0	0	0	2	0	0	0	0	7.07	3	3	2	3	3	2	3	2	3	3	3	3	0	0	0	0	0	0	0	1	3	1	0	25	0	0	25	0
65	Treatment	1	1	1	Secondary school	67	Married	Female	Caucasian	Right	2	1	1	1	1	1	1.5	0.5	2	1.5	11.52	3	3	1	1	3	2	3	1	3	3	3	3	0	1	0	0	0	1	0	1	4	2	25	75	50	50	50	50
65	Treatment	4	4	2	Secondary school	67	Married	Female	Caucasian	Right	2	0	1	0	1	0	1	1	1.5	1	9	3	3	1	1	2	2	2	2	3	3	3	3	0	0	0	0	0	0	0	1	5	1	0	50	75	75	0	0
65	Treatment	8	8	3	Secondary school	67	Married	Female	Caucasian	Right	0	1	0	0	1	0	1	1	2	1.5	8.71	3	3	2	1	2	1	3	1	2	2	3	3	0	0	0	0	0	0	0	1	4	1	0	50	0	25	25	0
65	Treatment	16	None	4	Secondary school	67	Married	Female	Caucasian	Right	2	0	0	0	1	0	1	1	2	0	7.47	3	3	1	2	2	2	2	2	3	3	3	3	0	0	0	0	0	0	0	1	4	2	0	50	50	50	0	0
66	Treatment	1	1	1	Secondary school	85	Married	Male	Caucasian	Left	0	1	0	2	1	0	1.5	1.5	2	1.5	11.52	3	3	1	1	2	1	2	2	2	2	3	3	0	1	1	1	0	1	0	4	4	3	25	50	25	0	75	50
66	Treatment	4	4	2	Secondary school	85	Married	Male	Caucasian	Left	2	0	1	1	0	0	1.5	1	2	1.5	14.34	3	3	1	1	2	2	3	2	2	2	3	3	0	1	1	1	0	1	0	4	4	3	50	75	50	50	75	50
66	Treatment	8	8	3	Secondary school	85	Married	Male	Caucasian	Left	2	0	1	1	0	0	1	0.5	2	1.5	13.9	3	3	1	1	2	2	3	1	2	2	3	3	0	1	1	1	0	1	1	3	4	3	50	50	25	25	50	50
66	Treatment	16	None	4	Secondary school	85	Married	Male	Caucasian	Left	0	0	1	1	1	7	1	1	2	1.5	14.08	3	3	1	1	2	2	3	2	3	3	3	3	0	0	1	1	0	0	0	3	4	3	25	25	0	0	50	0
67	Treatment	1	1	1	Primary school	67	Divorced	Female	Caucasian	Left	1	0	1	0	1	1	0	1.5	2	0	7.15	3	3	1	1	3	3	2	2	3	3	3	3	0	0	1	1	0	0	0	1	4	4	50	100	50	50	25	25
67	Treatment	4	4	2	Primary school	67	Divorced	Female	Caucasian	Left	1	0	1	0	1	0	1	1.5	2	1	7.82	3	4	2	1	3	2	2	2	3	3	3	3	0	0	0	0	0	0	0	2	3	3	25	75	50	50	50	25
67	Treatment	8	8	3	Primary school	67	Divorced	Female	Caucasian	Left	0	0	1	0	1	0	1	1.5	2	1	7.06	3	4	1	1	2	2	3	2	3	3	3	3	0	0	0	0	0	0	0	2	2	2	25	50	0	0	25	25
67	Treatment	16	None	4	Primary school	63	Divorced	Female	Caucasian	Left	0	0	1	0	0	0	0	0.5	2	0	6.57	3	2	3	3	3	3	3	2	3	3	3	3	0	0	0	0	0	0	0	1	3	2	0	50	0	0	25	0
68	Treatment	1	1	1	Primary shool	74	Widow	Female	Grayish-brown	Left	2	2	1	2	1	0	1.5	1	2	1.5	22.14	2	5	1	1	1	1	2	1	1	1	2	3	0	0	0	1	0	0	0	1	5	1	50	75	25	25	0	50
68	Treatment	4	4	2	Primary shool	74	Widow	Female	Grayish-brown	Left	0	0	0	0	0	1	0	0.5	2	0.5	26.77	3	1	1	1	3	2	3	3	2	2	3	3	0	0	0	0	0	0	0	1	2	1	0	0	0	0	0	0
68	Treatment	8	8	3	Primary shool	74	Widow	Female	Grayish-brown	Left	0	0	0	0	0	0	0.5	1	2	0	22.14	1	1	1	1	2	2	3	3	3	3	3	3	0	0	0	0	0	0	0	1	1	1	0	0	0	0	0	0
68	Treatment	16	None	4	Primary shool	74	Widow	Female	Grayish-brown	Left	0	0	0	0	0	7	0.5	0	2	0	29.47	3	1	1	1	2	2	3	2	2	2	3	3	0	0	0	0	0	0	0	1	5	1	0	0	0	0	0	0
69	Treatment	1	1	1	Secondary school	62	Married	Female	Caucasian	Left	1	2	1	2	1	2	0	0.5	2	1.5	7.24	1	5	1	1	2	2	3	1	2	2	3	2	1	1	1	1	1	1	1	2	5	3	75	50	25	25	75	75
69	Treatment	4	4	2	Secondary school	62	Married	Female	Caucasian	Left	1	1	1	1	1	0	0	0.5	2	0	6.04	3	1	2	1	3	2	3	3	3	3	3	3	0	0	0	0	0	0	0	1	5	1	50	50	25	25	0	25
69	Treatment	8	8	3	Secondary school	62	Married	Female	Caucasian	Left	0	1	1	1	1	0	0	1	2	0	6.75	3	3	2	1	2	2	3	3	3	3	3	3	0	0	0	0	0	0	0	3	5	3	75	50	0	0	75	0
69	Treatment	16	None	4	Secondary school	62	Married	Female	Caucasian	Left	0	0	1	1	1	1	0	0	2	0	5.44	2	2	2	2	3	2	3	3	3	3	3	3	0	0	0	0	0	0	0	1	4	1	25	25	0	0	25	0
70	Treatment	1	1	1	Primary school	77	Widow	Female	Caucasian	Left	0	1	1	1	1	0	1.5	1	2	2	11.38	3	3	1	1	2	1	1	1	2	2	3	3	1	1	1	1	1	1	1	3	4	4	0	50	0	0	50	25
70	Treatment	4	4	2	Primary school	77	Widow	Female	Caucasian	Left	0	0	0	0	0	0	0	0.5	2	0	9.36	3	1	2	3	2	2	3	3	3	3	3	3	0	0	0	0	0	0	0	1	1	1	0	25	0	0	25	0
70	Treatment	8	8	3	Primary school	77	Widow	Female	Caucasian	Left	0	0	0	0	0	0	0	0	2	0	9.49	3	1	1	2	3	3	3	3	3	3	3	3	0	0	0	0	0	0	0	1	4	2	0	50	0	0	25	25
70	Treatment	16	None	4	Primary school	77	Widow	Female	Caucasian	Left	0	1	0	0	0	2	1	0	2	0	8.37	2	2	3	2	3	3	3	3	3	3	3	3	0	0	0	0	0	0	0	1	5	1	0	25	0	0	0	0
71	Treatment	1	1	1	Primary shool	78	Single	Female	Caucasian	Left	2	2	1	2	1	2	1.5	1	2	2		4	3	1	1	1	1	1	1	1	1	1	1	1	1	1	1	1	1	1	4	6	4	75	75	50	75	100	0
71	Treatment	4	4	2	Primary shool	78	Single	Female	Caucasian	Left	0	0	1	1	1	0	1.5	1	2	2		4	3	1	1	1	1	1	1	1	1	1	1	1	1	1	1	1	1	1	4	3	2	50	75	0	0	75	0
71	Treatment	8	8	3	Primary shool	78	Single	Female	Caucasian	Left	0	1	1	2	1	1	1.5	1	2	2	1min8s83c	3	2	1	1	2	1	1	1	1	1	2	1	0	0	0	0	0	0	0	1	4	1	75	50	0	50	75	0
71	Treatment	16	None	4	Primary shool	78	Single	Female	Caucasian	Left	2	2	1	1	0	8	0.5	0	2	2	1min06s	2	2	2	1	2	2	3	1	2	2	3	2	0	0	0	0	0	0	0	1	5	1	50	75	50	50	75	0
72	Treatment	1	1	1	Primary school	73	Married	Female	Caucasian	Left	1	0	1	2	1	6	1.5	1	2	1.5	12.73	1	4	1	1	1	1	2	2	1	1	2	2	0	0	0	0	0	0	0	1	5	1	25	25	0	0	100	25
72	Treatment	4	4	2	Primary school	73	Married	Female	Caucasian	Left	1	1	1	1	1	8	1	1	2	1.5	22.95	3	3	2	2	2	2	2	1	2	2	3	3	1	1	1	1	1	1	1	2	5	2	0	25	50	50	75	50
72	Treatment	8	8	3	Primary school	73	Married	Female	Caucasian	Left	1	0	1	0	0	3	0.5	0.5	2	1	13	2	2	2	2	3	3	3	2	3	3	3	3	0	0	0	0	0	0	0	1	3	1	25	25	25	25	50	0
72	Treatment	16	None	4	Primary school	73	Married	Female	Caucasian	Left	1	0	1	0	1	3	0.5	0	0	1	9.3	2	3	2	3	3	2	3	2	2	2	3	3	0	0	0	0	0	0	0	1	4	1	25	50	0	0	25	50
73	Placebo	1	1	1	Secondary school	61	Married	Female	Caucasian	Right	2	2	1	2	1	0	1.5	1	2	1.5	20.32	4	3	1	1	2	1	2	1	1	1	2	3	1	1	1	1	1	1	1	4	5	4	75	75	75	75	50	75
73	Placebo	4	4	2	Secondary school	61	Married	Female	Caucasian	Right	2	1	1	1	1	0	1.5	1.5	2	1	16.6	4	3	1	1	2	2	2	1	1	1	2	3	0	1	1	1	1	0	1	3	4	2	25	50	50	25	75	50
73	Placebo	8	8	3	Secondary school	61	Married	Female	Caucasian	Right	2	1	1	1	1	0	1	1.5	2	1.5	18.29	3	3	1	1	2	1	2	2	2	2	3	3	1	1	0	0	1	1	0	1	3	2	25	50	25	50	75	50
73	Placebo	16	None	4	Secondary school	61	Married	Female	Caucasian	Right	1	1	1	1	1	4	1	1	2	1	19.31	4	3	1	1	2	1	3	2	2	2	3	3	0	1	0	0	0	0	0	1	4	3	25	50	0	0	0	25
74	Treatment	1	1	1	Primary shool	71	Married	Female	Caucasian	Right	1	2	1	2	1	4	2	2	2	2	34.96	4	3	1	1	1	1	1	1	1	1	1	2	1	1	1	1	1	1	1	5	5	4	75	100	0	0	75	75
74	Treatment	4	4	2	Primary shool	71	Married	Female	Caucasian	Right	0	1	1	1	1	4	1.5	1.5	2	2	25.78	3	1	1	1	1	1	2	1	3	3	3	2	0	0	0	0	0	0	0	1	3	1	50	50	0	0	25	25
74	Treatment	8	8	3	Primary shool	71	Married	Female	Caucasian	Right	0	0	0	1	1	2	1	1	2	0.5	23	1	1	1	1	2	1	2	1	3	3	3	3	0	0	0	0	0	0	0	1	2	1	25	25	0	0	25	0
74	Treatment	16	None	4	Primary shool	71	Married	Female	Caucasian	Right	0	0	0	1	1	7	1	0.5	2	0.5	25.57	2	1	1	2	2	1	2	1	3	3	3	3	0	0	0	0	0	0	0	1	4	1	0	0	0	0	25	0
75	Treatment	1	1	1	Primary shool	68	Married	Female	Caucasian	Right	1	1	0	1	1	2	1	1.5	2	1.5	6.97	3	3	2	2	3	2	3	2	3	3	3	3	0	0	0	0	0	0	0	1	4	2	25	50	25	0	0	25
75	Treatment	4	4	2	Primary shool	68	Married	Female	Caucasian	Right	0	0	0	0	0	0	0	0	1	0	6.52	2	1	3	2	3	3	3	3	3	3	3	3	0	0	0	0	0	0	0	1	2	1	0	0	0	0	0	0
75	Treatment	8	8	3	Primary shool	68	Married	Female	Caucasian	Right	0	0	0	0	0	0	0	0	2	0	7.6	2	1	3	2	3	3	3	3	3	3	3	3	0	0	0	0	0	0	0	1	3	1	0	0	0	0	0	0
75	Treatment	16	None	4	Primary shool	68	Married	Female	Caucasian	Right	0	0	0	0	0	2	0	0	2	0	6.58	1	1	3	2	3	3	3	3	3	3	3	3	0	0	0	0	0	0	0	1	2	1	0	0	0	0	0	0
76	Treatment	1	1	1	Primary school	65	Married	Female	Caucasian	Right	1	2	1	2	1	0	1	1.5	2	1.5	15.4	5	5	1	1	1	1	1	1	1	1	1	2	1	1	1	1	1	1	1	3	6	4	100	50	75	75	100	75
76	Treatment	4	4	2	Primary school	65	Married	Female	Caucasian	Right	0	0	0	0	0	0	0	0	2	0.5	5.58	2	2	1	1	3	3	1	3	3	3	3	3	0	0	0	0	0	0	0	1	1	1	50	25	0	0	50	0
76	Treatment	8	8	3	Primary school	65	Married	Female	Caucasian	Right	0	0	0	0	0	0	0	0	2	1	6.1	2	3	2	3	3	2	3	3	3	3	3	3	0	0	0	0	0	0	0	1	1	2	25	25	0	0	25	0
76	Treatment	16	None	4	Primary school	65	Married	Female	Caucasian	Right	0	0	0	0	0	6	0	0	2	0	5.31	2	1	3	3	2	3	3	2	3	3	3	3	0	0	0	0	0	0	0	1	1	1	0	0	0	0	25	25
77	Treatment	1	1	1	Secondary school	72	Married	Female	Caucasian	Left	2	2	1	2	1	0	1.5	1	2	1.5	21.64	1	1	1	1	1	1	2	1	1	1	1	3	0	1	1	1	0	1	0	2	6	3	100	75	100	100	100	100
77	Treatment	4	4	2	Secondary school	72	Married	Female	Caucasian	Left	0	0	0	0	0	0	0	0	2	0	5.45	1	1	1	1	3	2	3	1	2	2	3	3	0	0	0	0	0	0	0	1	4	1	25	0	0	0	75	75
77	Treatment	8	8	3	Secondary school	72	Married	Female	Caucasian	Left	0	0	0	0	0	0	0	0	0	0	4.4	1	1	2	3	3	3	3	1	3	3	3	3	0	0	0	0	0	0	0	1	2	1	0	0	0	0	0	0
77	Treatment	16	None	4	Secondary school	72	Married	Female	Caucasian	Left	0	0	0	0	0	5	0	0	0	0	5.62	1	1	3	3	3	3	3	3	3	3	3	3	0	0	0	0	0	0	0	1	5	1	0	0	0	0	0	0
78	Treatment	1	1	1	Primary school	64	Married	Female	Caucasian	Left	2	1	1	2	1	4	1	1.5	2	1.5	7.6	3	4	1	1	2	1	2	1	1	1	2	2	1	1	1	1	1	1	1	3	6	4	50	100	75	75	100	75
78	Treatment	4	4	2	Primary school	64	Married	Female	Caucasian	Left	0	0	0	0	0	0	0	0	2	0	5.17	2	3	1	1	3	3	3	3	3	3	3	3	0	0	0	0	0	0	0	2	2	2	0	25	0	0	25	0
78	Treatment	8	8	3	Primary school	64	Married	Female	Caucasian	Left	0	0	0	0	0	0	0	0	2	0	3.3	2	2	2	3	3	3	3	3	3	3	3	3	0	0	0	0	0	0	0	1	2	1	0	0	0	0	0	0
78	Treatment	16	None	4	Primary school	64	Married	Female	Caucasian	Left	0	0	0	0	0	4	0	0	0	0	3.1	1	1	3	3	3	3	3	3	3	3	3	3	0	0	0	0	0	0	0	1	2	1	0	0	0	0	0	0
79	Placebo	1	1	1	Secondary school	67	Married	Female	Grayish-brown	Right	1	1	0	0	1	0	1	1.5	2	1	11.15	3	3	2	1	2	1	2	1	2	2	3	2	0	1	1	1	0	1	1	3	5	2	0	75	75	75	75	25
79	Placebo	4	4	2	Secondary school	67	Married	Female	Grayish-brown	Right	1	1	0	0	1	0	1.5	1.5	2	1.5	14.67	3	4	2	1	2	1	2	1	2	2	2	2	0	1	1	1	0	1	1	3	6	3	0	75	75	100	75	25
79	Placebo	8	8	3	Secondary school	67	Married	Female	Grayish-brown	Right	2	1	0	1	1	0	1	1.5	2	1.5	12.4	3	3	1	1	2	1	2	1	2	2	3	2	0	1	1	1	0	1	1	4	6	3	25	50	50	75	50	25
79	Placebo	16	None	4	Secondary school	67	Married	Female	Grayish-brown	Right	1	1	1	1	1	0	1.5	1.5	2	0.5	11.3	3	4	1	1	2	1	2	1	2	2	3	2	1	1	1	1	1	1	1	2	4	2	0	75	75	75	100	25
80	Placebo	1	1	1	Primary shool	70	Widow	Female	Caucasian	Right	2	1	1	2	1	0	1	1.5	2	1.5	11.45	3	3	1	2	2	1	2	1	1	1	2	3	1	1	1	1	1	1	1	3	5	3	50	75	50	50	75	50
80	Placebo	4	4	2	Primary shool	70	Widow	Female	Caucasian	Right	2	1	1	2	1	1	1	1	2	1.5	12.15	3	3	1	2	2	1	2	1	1	1	2	3	1	1	1	1	1	1	1	4	6	3	50	75	75	50	75	25
80	Placebo	8	8	3	Primary shool	70	Widow	Female	Caucasian	Right	2	2	1	2	1	1	1.5	1.5	2	1.5	12	4	3	1	1	1	1	2	1	1	1	2	3	1	1	1	1	1	1	1	4	6	3	50	75	75	50	50	25
80	Placebo	16	None	4	Primary shool	70	Widow	Female	Caucasian	Right	2	0	1	2	1	3	1	1.5	2	2	12.1	4	3	1	2	1	1	2	1	1	1	2	3	1	1	1	1	1	1	1	4	4	4	50	100	50	50	50	50
81	Treatment	1	1	1	Primary school	65	Widow	Female	Caucasian	Right	2	0	1	2	1	2	1.5	1.5	2	1.5	12	4	4	1	1	1	1	2	1	1	1	2	2	1	1	1	1	1	1	1	4	5	4	75	100	75	50	75	50
81	Treatment	4	4	2	Primary shool	65	Widow	Female	Caucasian	Right	1	1	1	1	1	3	1	1	2	0.5	8.49	3	3	2	1	2	2	3	1	2	2	3	1	0	0	1	1	0	0	0	3	4	3	25	50	25	25	50	25
81	Treatment	8	8	3	Primary shool	65	Widow	Female	Caucasian	Right	0	0	0	0	0	4	0	0.5	2	0.5	6	3	2	2	2	3	3	3	2	3	3	3	3	0	0	0	0	0	0	0	2	3	2	0	25	0	0	25	0
81	Treatment	16	None	4	Primary shool	65	Widow	Female	Caucasian	Right	0	0	0	0	0	4	0	0	2	0	4.3	2	1	3	3	3	3	3	2	3	3	3	3	0	0	0	0	0	0	0	1	2	2	0	0	0	0	0	0
82	Treatment	1	1	1	Primary school	60	Married	Male	Caucasian	Left	2	1	1	2	1	2	1.5	1.5	2	1.5	11.5	3	3	1	1	2	1	2	1	2	2	3	3	0	1	1	1	0	1	1	4	6	4	75	100	50	50	75	50
82	Treatment	4	4	2	Primary school	60	Married	Male	Caucasian	Left	1	1	0	1	1	0	1	1	2	1.5	6.14	3	3	2	2	2	2	3	1	2	2	3	3	0	0	0	0	0	0	0	3	5	2	50	50	0	0	25	0
82	Treatment	8	8	3	Primary school	60	Married	Male	Caucasian	Left	0	0	0	0	0	0	0	0	1.5	0	4.15	1	1	3	3	3	3	3	2	3	3	3	3	0	0	0	0	0	0	0	1	1	1	0	0	0	0	0	0
82	Treatment	16	None	4	Primary school	60	Married	Male	Caucasian	Left	0	0	0	0	0	3	0	0	1	0	4	1	1	3	3	3	3	3	2	3	3	3	3	0	0	0	0	0	0	0	1	1	1	0	0	0	0	0	0
83	Placebo	1	1	1	Primary school	76	Married	Male	Grayish-brown	Right	2	2	1	2	1	2	1.5	1.5	2	1.5	12.82	3	3	1	1	1	1	2	1	1	1	2	3	1	1	1	1	1	1	1	4	6	4	50	75	25	25	50	50
83	Placebo	4	4	2	Primary school	76	Married	Male	Grayish-brown	Right	2	1	1	2	1	0	1.5	1	2	1.5	13.55	3	3	1	1	1	1	2	1	1	1	3	3	0	1	1	1	0	1	1	4	6	5	50	100	100	75	50	50
83	Placebo	8	8	3	Primary school	76	Married	Male	Grayish-brown	Right	2	1	1	1	1	0	1.5	1.5	2	1.5	14.28	3	3	1	1	1	1	2	1	1	1	3	3	0	0	1	1	0	0	0	3	5	4	75	100	75	75	50	25
83	Placebo	16	None	4	Primary school	76	Married	Male	Grayish-brown	Right	1	1	0	1	1	5	1.5	1	2	2	8.28	3	3	1	1	1	1	2	1	2	2	3	3	0	1	1	0	0	1	0	1	5	2	50	100	75	0	25	0
84	Treatment	1	1	1	Higher education	61	Single	Female	Caucasian	Left	0	0	1	0	1	5	1	1.5	2	0	8.91	2	3	2	2	3	2	3	1	1	1	2	3	1	1	1	1	1	1	1	1	3	2	0	50	0	25	25	25
84	Treatment	4	4	2	Higher education	61	Single	Female	Caucasian	Left	0	0	1	0	0	4	0	0.5	2	1	5.8	1	2	2	2	3	2	3	2	3	3	3	3	0	0	0	0	0	0	0	1	2	1	0	25	0	0	0	0
84	Treatment	8	8	3	Higher education	61	Single	Female	Caucasian	Left	0	0	0	0	0	0	0	0	2	0.5	5.2	2	1	3	3	3	3	3	3	3	3	3	3	0	0	0	0	0	0	0	1	1	1	0	0	0	0	0	0
84	Treatment	16	None	4	Higher education	61	Single	Female	Caucasian	Left	0	0	0	0	0	2	0	0	2	0	5.1	2	1	3	3	3	3	3	3	3	3	3	3	0	0	0	0	0	0	0	1	1	1	0	0	0	0	0	0
85	Placebo	1	1	1	Primary shool	72	Married	Female	Grayish-brown	Right	1	0	1	1	1	0	1	1.5	2	2	8.28	3	3	1	1	2	1	1	1	1	1	3	3	1	1	1	1	1	1	0	3	4	3	50	75	50	50	75	50
85	Placebo	4	4	2	Primary shool	72	Married	Female	Grayish-brown	Right	0	0	1	1	1	0	1.5	1.5	2	2	7.55	3	3	1	1	1	1	1	1	1	1	3	3	1	1	1	0	1	1	0	2	4	3	50	100	25	50	75	50
85	Placebo	8	8	3	Primary shool	72	Married	Female	Grayish-brown	Right	0	0	1	1	1	0	1.5	1	2	1.5	8.18	3	3	1	1	2	1	2	1	1	2	3	3	1	0	1	0	1	0	0	3	4	3	50	75	25	50	50	50
85	Placebo	16	None	4	Primary shool	72	Married	Female	Grayish-brown	Right	1	0	1	1	1	5	0.5	1.5	2	1.5	7.51	3	2	1	1	2	1	3	1	3	3	3	3	0	1	0	0	0	1	0	1	4	2	25	50	50	50	75	0
86	Treatment	1	1	1	Primary shool	74	Widow	Female	Asian	Left	1	1	1	1	1	4	1	1	2	1.5	9.36	3	3	1	1	2	2	2	1	1	1	2	3	1	1	1	1	1	1	0	2	4	3	50	50	25	50	75	50
86	Treatment	4	4	2	Primary shool	74	Widow	Female	Asian	Left	0	0	0	0	0	5	0	0	0	0	6.39	2	1	3	2	3	3	3	3	3	3	3	3	0	0	0	0	0	0	0	1	1	1	0	0	0	0	0	0
86	Treatment	8	8	3	Primary shool	74	Widow	Female	Asian	Left	0	0	0	0	0	0	0	0	0	0	5.54	2	1	3	3	3	3	3	3	3	3	3	3	0	0	0	0	0	0	0	1	1	1	0	0	0	0	0	0
86	Treatment	16	None	4	Primary shool	74	Widow	Female	Asian	Left	0	0	0	0	0	1	0	0	0	0	6.66	2	1	2	3	3	3	3	3	3	3	3	3	0	0	0	0	0	0	0	1	1	1	0	0	0	0	0	0
87	Treatment	1	1	1	Secondary school	60	Separated	Female	Caucasian	Right	2	0	1	2	1	0	1.5	1.5	2	1.5	20.38	3	3	1	1	1	1	2	1	1	1	1	2	0	0	0	0	0	0	1	4	5	1	75	75	75	75	100	100
87	Treatment	4	4	2	Secondary school	60	Separated	Female	Caucasian	Right	0	0	0	0	1	0	0	0	0	0	7.87	1	1	3	3	3	1	3	3	3	3	3	3	0	0	0	0	0	0	0	1	5	1	0	25	0	0	0	0
87	Treatment	8	8	3	Secondary school	60	Separated	Female	Caucasian	Right	0	0	0	0	1	0	0	0	0	0	6.75	1	1	3	3	3	2	3	3	3	3	3	3	0	0	0	0	0	0	0	1	1	1	0	25	0	0	0	0
87	Treatment	16	None	4	Secondary school	60	Separated	Female	Caucasian	Right	0	0	0	0	0	6	0	0	0	0	7	1	1	3	3	3	3	2	3	3	3	3	3	0	0	0	0	0	0	0	1	1	1	0	25	0	0	0	0
88	Treatment	1	1	1	Primary shool	60	Married	Male	Caucasian	Right	1	0	1	2	1	0	1.5	1.5	2	2	11.34	5	3	1	1	2	1	2	1	1	1	2	1	1	1	1	1	1	1	1	3	4	4	75	100	100	100	100	75
89	Treatment	1	1	1	Primary shool	60	Married	Female	Grayish-brown	Right	2	2	1	2	1	0	1.5	1.5	2	1.5	14.71	4	4	1	1	1	1	1	1	1	1	1	2	1	1	1	1	1	1	1	4	5	4	75	75	75	75	75	75
89	Treatment	4	4	2	Primary shool	60	Married	Female	Grayish-brown	Right	0	1	1	1	0	0	1	1.5	2	1	10.12	3	2	1	1	2	2	3	2	2	2	3	2	0	0	0	0	0	0	0	3	4	3	50	50	50	50	50	25
89	Treatment	8	8	3	Primary shool	60	Married	Female	Grayish-brown	Right	0	0	0	0	1	3	0	0.5	2	0.5	9.3	3	2	1	3	2	2	3	3	3	3	3	3	0	0	0	0	0	0	0	1	3	2	25	25	0	25	25	25
89	Treatment	16	None	4	Primary shool	60	Married	Female	Grayish-brown	Right	0	0	1	0	0	3	0	0	2	0	9.76	3	2	1	2	3	2	3	3	3	3	3	3	0	0	0	0	0	0	0	2	4	2	25	50	0	0	0	0
90	Treatment	1	1	1	Primary school	79	Married	Female	Caucasian	Right	1	0	0	1	1	3	1	1	2	1	9.1	3	3	1	1	3	2	3	1	3	3	3	3	0	0	0	0	0	0	0	1	4	3	0	50	50	50	25	25
90	Treatment	4	4	2	Primary school	79	Married	Female	Caucasian	Right	0	0	0	0	1	3	0.5	1	2	0	10.26	3	3	1	1	3	2	3	1	2	2	3	3	0	0	0	0	0	0	0	1	4	2	0	25	0	0	0	0
90	Treatment	8	8	3	Primary school	79	Married	Female	Caucasian	Right	0	0	0	0	0	5	0	0.5	2	0	9.66	3	3	1	3	3	2	3	1	3	3	3	3	0	0	0	0	0	0	0	1	4	1	25	50	0	0	0	0
90	Treatment	16	None	4	Primary school	79	Married	Female	Caucasian	Right	0	0	0	0	0	4	0	0	2	1	18.84	3	3	1	2	2	1	3	1	1	3	3	3	0	0	0	0	0	0	0	1	4	3	0	25	0	0	0	0
91	Placebo	1	1	1	Primary shool	76	Widow	Female	Grayish-brown	Left	1	2	1	1	1	0	1	1.5	2	2	15.21	3	4	1	1	1	1	1	1	1	1	1	2	0	0	1	1	0	0	0	1	5	2	25	50	25	25	100	75
91	Placebo	4	4	2	Primary shool	76	Widow	Female	Grayish-brown	Left	1	1	1	1	1	0	1	1.5	2	2	18.2	3	3	1	1	1	1	1	1	1	1	2	2	0	0	1	1	0	0	0	1	4	2	25	75	25	25	75	50
91	Placebo	8	8	3	Primary shool	76	Widow	Female	Grayish-brown	Left	0	0	0	1	0	0	1	1.5	2	2	15.52	3	3	1	2	2	1	2	1	1	1	3	3	0	0	0	0	0	0	0	1	4	1	0	50	0	0	25	0
91	Placebo	16	None	4	Primary shool	76	Widow	Female	Grayish-brown	Left	1	1	1	1	0	0	1	1.5	2	1.5	14.26	3	3	1	1	2	1	1	1	1	1	2	2	0	0	1	1	0	0	0	3	3	2	25	50	25	25	50	0
92	Placebo	1	1	1	Primary shool	79	Widow	Female	Caucasian	Left	2	2	1	2	1	0	1.5	1	2	1.5	15.84	3	1	1	1	1	1	1	1	1	1	1	1	1	1	1	1	1	1	1	1	5	5	75	100	75	75	100	75
92	Placebo	4	4	2	Primary shool	79	Widow	Female	Caucasian	Left	1	1	1	2	1	2	1	1	2	1.5	12.81	3	1	1	1	2	1	2	1	1	1	2	1	1	1	1	1	1	1	0	1	5	5	75	75	50	50	50	50
92	Placebo	8	8	3	Primary shool	79	Widow	Female	Caucasian	Left	0	1	1	1	0	7	0	1	2	2	11.34	3	1	1	1	1	1	2	2	1	1	3	3	0	0	0	0	0	0	0	1	6	1	0	25	0	0	0	25
92	Placebo	16	None	4	Primary shool	79	Widow	Female	Caucasian	Left	2	1	1	0	0	7	0.5	1	2	1.5	9	3	2	1	1	2	3	3	1	1	1	3	3	0	0	1	1	0	0	1	4	6	3	50	100	50	50	75	0
93	Placebo	1	1	1	Secondary school	61	Divorced	Female	Grayish-brown	Left	2	1	1	2	1	7	1	1.5	2	1.5	10.35	3	3	1	1	2	1	2	1	1	1	2	3	0	1	1	1	0	1	1	3	5	4	50	75	50	50	75	75
93	Placebo	4	4	2	Secondary school	61	Divorced	Female	Grayish-brown	Left	0	0	1	0	0	3	0	0.5	2	0	8.59	3	1	1	3	2	3	3	3	3	3	3	3	0	0	0	0	0	0	0	3	1	3	25	25	0	0	25	0
93	Placebo	8	8	3	Secondary school	61	Divorced	Female	Grayish-brown	Left	0	0	0	1	0	6	0	0	0.5	0	8.95	2	1	2	3	3	3	2	3	3	3	3	3	0	0	0	0	0	0	0	1	3	1	0	25	0	0	0	0
93	Placebo	16	None	4	Secondary school	61	Divorced	Female	Grayish-brown	Left	0	0	0	0	0	6	0	0	1	0	8.8	2	1	3	3	3	3	2	3	3	3	3	3	0	0	0	0	0	0	0	1	1	1	0	25	0	0	0	0
94	Treatment	1	1	1	Primary shool	76	Married	Female	Grayish-brown	Left	1	2	1	2	1	3	1	1.5	2	2	14	4	2	1	1	1	1	1	1	1	1	1	1	1	1	1	1	1	1	1	5	6	5	100	100	100	100	100	100
94	Treatment	4	4	2	Primary shool	76	Married	Female	Grayish-brown	Left	1	0	0	1	1	2	0.5	1	2	1	10.03	3	2	1	3	3	1	2	3	2	2	2	3	0	0	0	0	0	0	0	3	4	1	25	25	50	50	25	0
94	Treatment	8	8	3	Primary shool	76	Married	Female	Grayish-brown	Left	1	0	0	0	1	2	0.5	0	0	0	15.75	3	2	1	3	2	2	3	3	2	2	3	3	0	0	0	0	0	0	0	1	3	1	0	0	0	0	25	0
94	Treatment	16	None	4	Primary shool	76	Married	Female	Grayish-brown	Left	0	1	0	1	1	0	1	1	2	1	18.89	3	2	1	3	3	2	3	3	1	1	3	3	0	0	0	0	0	0	0	4	4	2	25	25	0	0	0	25
95	Placebo	1	1	1	None	60	Married	Female	Grayish-brown	Left	2	2	1	2	1	0	2	2	2	1.5	41.04	5	3	1	1	1	1	1	1	1	1	1	2	1	1	1	1	1	1	0	5	6	5	75	100	50	50	100	100
95	Placebo	4	4	2	None	60	Married	Female	Grayish-brown	Left	1	2	1	1	1	0	1.5	1.5	2	2	27.45	3	2	1	1	1	1	1	1	1	1	1	2	0	0	1	1	0	0	0	5	4	3	50	100	50	50	50	25
95	Placebo	8	8	3	None	60	Married	Female	Grayish-brown	Left	1	1	1	2	1	6	1.5	1.5	2	1.5	27.18	3	4	1	1	1	1	1	1	1	1	1	1	1	1	1	1	1	1	1	5	4	3	100	100	50	50	50	50
95	Placebo	16	None	4	None	60	Married	Female	Grayish-brown	Left	2	2	1	2	1	4	1.5	1.5	2	2	34.06	4	4	1	1	1	1	1	1	1	1	1	1	1	1	1	1	1	1	1	1	5	4	75	75	50	50	75	75
96	Treatment	1	1	1	None	62	Single	Female	Grayish-brown	Left	2	2	1	2	1	0	1	1.5	2	1.5	14.71	5	5	1	1	1	1	1	1	1	1	1	1	1	1	1	1	1	1	1	5	6	5	100	100	100	100	100	100
96	Treatment	4	4	2	None	62	Single	Female	Grayish-brown	Left	1	1	1	1	1	4	0	0	2	1	13	3	2	1	3	2	3	3	1	2	2	3	2	0	0	0	0	0	0	0	1	5	2	75	75	25	25	75	50
96	Treatment	8	8	3	None	62	Single	Female	Grayish-brown	Left	1	2	1	1	1	7	1	1	2	1	13.23	3	4	1	3	2	2	3	1	2	2	3	3	0	0	0	0	0	0	0	1	5	1	50	75	25	0	50	50
96	Treatment	16	None	4	None	62	Single	Female	Grayish-brown	Left	2	1	1	1	1	7	0.5	1	2	1.5	11.65	3	4	1	2	2	1	3	1	2	2	2	3	0	0	0	0	0	0	0	2	4	1	50	75	50	25	50	75
97	Treatment	1	1	1	Primary shool	74	Widow	Female	Caucasian	Right	1	2	1	1	1	7	1	1.5	2	1.5	18.09	4	4	1	2	2	1	1	1	2	2	2	3	0	1	1	1	0	1	1	2	5	3	50	75	50	50	100	75
97	Treatment	4	4	2	None	74	Widow	Female	Caucasian	Right	0	1	0	1	1	7	1	1.5	2	2	14.17	4	4	1	2	2	2	2	1	2	2	3	3	0	0	0	0	0	0	0	3	5	1	25	75	0	0	75	0
97	Treatment	8	8	3	None	74	Widow	Female	Caucasian	Right	1	1	0	1	1	6	0	1	2	1.5	13.23	3	3	1	3	3	2	3	1	3	3	3	3	0	0	0	0	0	0	0	3	5	1	0	75	0	50	25	0
97	Treatment	16	None	4	None	74	Widow	Female	Caucasian	Right	0	1	0	1	1	3	0.5	1	2	1	14.05	3	2	1	3	3	1	2	1	3	3	3	3	1	1	0	0	1	1	0	3	5	3	0	75	0	0	50	25
98	Placebo	1	1	1	Primary school	61	Divorced	Female	Grayish-brown	Right	2	2	1	2	1	0	1	1.5	2	2	8.37	3	3	1	1	2	1	3	2	1	1	1	1	1	1	1	1	1	1	1	3	4	2	25	50	50	50	50	50
98	Placebo	4	4	2	Primary school	61	Divorced	Female	Grayish-brown	Right	0	1	1	1	1	6	1	1.5	2	2	11.16	3	2	1	1	1	1	1	1	1	1	1	2	1	1	1	1	1	1	1	3	5	1	25	25	0	25	50	0
98	Placebo	8	8	3	Primary school	61	Divorced	Female	Grayish-brown	Right	0	1	1	1	1	0	1	1	2	1.5	12	3	3	1	1	1	1	1	1	1	1	1	3	1	1	1	1	1	1	1	2	4	2	25	50	0	0	50	0
98	Placebo	16	None	4	Primary school	61	Divorced	Female	Grayish-brown	Right	0	0	0	0	0	0	0	0	2	2	6.21	3	2	1	1	2	1	3	3	3	3	3	3	1	1	0	0	1	1	0	1	4	1	0	0	0	0	0	0
[truncated: 44 more columns]
